# Supplementary material for: Intimate partner violence during pregnancy and its association with preterm birth and low birth weight in Tanzania: A prospective cohort study
Source: PLoS One. 2017 Feb 24;12(2):e0172540. doi: 10.1371/journal.pone.0172540 (PMC5325295; doi:10.1371/journal.pone.0172540)
Supplement: S3 File — (XLS) [file pone.0172540.s003.xls]

## Sheet: Complete dataset
N101YRBORN	N109ALEVED	N110AOCCUP	N112RELATI	N2031DIAGN	N2032DIAGN	N2035DIAGN	N209SMOKEA	N212ALCOHO	N302ATOTAL	N303AMISCA	N303BSTILL	N303CABORT	N305PRETER	N307BABY2	N310CURRPR	N104CHILDW	ANYEMOTIONALVIOLENCE	PHYSICALVIOLPREGNANCY	SEXUALVIOLPREF	n2hbestima	n4weightkg	n5heightme	GAWEEKSBYDAYS
1988	2	6	1	2	2	2	3	5	1	1	0	0	1	0	1	500	1	0	0	12.3	65.5	168	24
1994	3	6	1	2	2	2	3	5	0						1	700	1	0	0	14	57.5	151	25.1429
1978	3	4	1	2	2	2	3	5	2	0	0	0			1	500	0	0	0		57	154	26.4286
1990	3	4	1	1	2	2	3	5	1	1	0	0	0		1	500	1	0	1		73	152	27.1429
1990	2	6	1	2	2	2	3	5	1	0	0	0	0	0	2	3900	0	0	0	10	68	163	29.1429
1992	3	4	1	2	2	2	3	5	4	2	0	2	0	0	1	1200	0	0	0		56	165	29.2857
1978	2	4	1	2	2	2	3	5	4	0	0	0	0	0	3	1400	1	0	0		60	158	29.2857
1980	2	4	1	2	2	2	3	5	1	0	0	0	0	0	1	1500	0	0	0		112	154	30.1429
1995	2	4	1	2	2	2	3	5	0						1	2400	0	0	1	11.5	55	150	30.4286
1988	3	2	1	2	2	2	3	5	0						1	2700	0	0	0	12.6	49	166	31
1995	3	6	1	2	2	2	3	5	0						1	1700	0	0	0		57.5	159	31.2857
1973	4	2	4	2	2	1	3	5	1	1	0	0	0	0	1	1800	0	0	0	12.8	64	165	31.5714
1993	3	2	1	2	2	2	3	5	0						1	3600	0	0	0	13.8	65.5	152	32.5714
1984	3	6	1	2	2	2	3	5	2	1	0	0	0	0	1	1700	0	0	0	14.5	76	163	32.5714
1991	3	2	1	2	2	2	3	5	0						1	1700	1	0	1	10.5	67	160	32.7143
1989	2	6	4	2	2	2	3	5	1	0	0	0	1	1	1	2200	0	0	0	10.7	60	153	32.8571
1993	2	6	1	2	2	2	3	5	2	0	0	0	0	0	2	1800	0	0	0		50	152	32.8571
1989	2	6	1	2	1	2	3	5	2	1	0	0	0	0	1	1800	1	0	0	14.5	66.4	161	33.2857
1980	3	4	4	2	2	2	3	5	0						1	2200	1	1	0	13.8	63	160	33.4286
1987	3	4	1	2	2	2	3	5	1	0	0	0	0	0	1	1700	0	0	0		90	156	33.5714
1996	3	6	4	2	2	2	3	5	0						2	3200	0	0	0	15	58	167	33.8571
1990	2	2	1	2	2	2	3	5	0						1	1900	0	0	0	13	45	157	33.8571
1989	3	6	1	2	2	1	3	5	4	2	0	0	0	0	1	3200	1	0	0		66	158	33.8571
1980	3	2	4	2	2	2	3	5	2	2	0	0	1	1	1	1600	0	1	0	11.2	60	166	34
1979	2	4	1	2	2	2	3	5	2	0	0	0	0	0	2	1300	0	0	0	11.1	72	162	34
1982	2	4	1	2	2	1	3	5	2	0	0	0	0	0	1	2900	0	0	0	11.5	93.5	168	34
1985	2	4	1	2	2	1	3	4	4	1	1	0	0	0	2	1800	1	1	1		73	155	34
1979	3	1	1	2	2	2	3	5	2	0	0	0	0	0	1	1900	0	1	0		51	158	34.2857
1981	2	6	1	2	2	2	3	5	5	1	0	0	1	1	1	2000	0	0	0		70	152	34.2857
1993	2	6	1	2	2	2	3	5	1	0	0	0	0	0	1	3200	0	0	0	10	57	154	34.4286
1982	2	6	1	2	2	2	1	1	2	0	0	0	0	0	1	2000	0	0	0	12.6	60	168	34.4286
1979	2	6	1	2	2	1	3	5	1	0	0	0	0	0	1	1600	0	0	0	12	50	155	34.7143
1985	3	4	1	2	2	2	3	5	1	0	0	0	0	0	2	2400	0	0	0	10.7	59.4	152	34.8571
1984	3	6	1	2	2	2	3	5	2	1	0	0	0	0	1	3500	0	0	0	13.6	111	160	34.8571
1987	2	6	1	2	2	2	3	5	2	0	0	0	0	0	2	2500	0	0	0	14.1	85.5	160	34.8571
1996	2	4	1	2	2	2	3	2	1	0	0	0	0	0	2	1500	0	0	0	17.4	71	165	35
1981	2	4	1	2	2	2	3	1	2	0	0	0	0	0	1	2000	0	0	0	13.7	103.6	166	35
1979	3	4	1	2	2	2	3	5	6	3	0	0	0	0	1	3000	0	0	0	11.5	71.5	148	35.2857
1993	4	6	1	2	2	2	3	5	0						1	2500	0	0	0	13.5	58.9	160	35.4286
1976	3	4	1	2	2	2	3	5	2	0	0	0	0	0	2	2000	0	0	0	13.5	80	158	35.4286
1995	2	6	1	2	2	2	3	5	0						1	2700	0	0	0	16.2	68	162	35.7143
1990	3	4	4	2	2	2	3	1	0						3	2800	1	0	0	7.8	59	158	35.7143
1986	2	4	1	2	2	2	3	5	0						2	2800	0	0	1	14.1	54	172	35.7143
1986	2	4	1	2	2	2	3	5	1	0	0	0	0	0	2	3000	0	0	0	10.9	67	157.5	35.7143
1992	2	6	1	2	2	2	3	5	0						2	2600	0	0	0	12.1	47	140	35.8571
1990	3	2	1	2	2	2	3	5	0						1	2500	0	1	1	14.9	49	150	35.8571
1976	2	3	1	2	2	2	3	1	4	0	0	0	0	0	1	3300	1	1	1	14.2	80	156	35.8571
1982	2	4	1	2	2	2	3	5	2	0	0	0	0	0	1	3100	1	1	0	17.3	93.5	159	35.8571
1988	2	6	1	2	2	2	3	5	3	0	0	0	0	0	2	2800	0	0	0	16.7	60	158	35.8571
1995	3	4	1	2	2	2	3	5	0						2	2500	1	0	1	14.9	51.1	154.5	36
1978	3	1	1	2	2	2	3	4	4	2	0	0	0	0	1	2100	0	1	0	12.5	99	166	36
1991	2	6	1	2	2	2	3	3	0						1	2100	0	1	1	9.2	52	155.5	36.1429
1996	2	6	4	2	2	2	3	5	0						2	3000	0	0	0	11	63	160	36.1429
1989	3	2	1	2	2	2	3	5	1	1	0	0	0	0	1	3000	0	0	0	14	62.2	152	36.1429
1995	2	4	1	2	2	2	3	5	0						1	2400	1	0	1	13.1	65	156.5	36.2857
1994	2	6	1	2	2	2	3	5	1	0	0	0	0	0	2	2500	0	0	0	11.4	53	150	36.2857
1996	3	6	4	2	2	2	3	5	0						2	3500	0	0	0	10.6	79	160	36.4286
1996	2	4	1	2	2	2	3	5	0						1	600	0	0	0	11.9	50	157	36.4286
1995	2	6	1	2	2	2	3	5	0						1	2500	1	0	0	11.5	62	156	36.4286
1994	2	3	1	2	2	2	3	5	0						1	3300	0	0	0	12	73.5	155	36.4286
1979	2	4	1	2	2	2	3	5	0						1	3000	0	0	0	10.9	72	157	36.4286
1995	3	6	1	2	2	2	3	5	1	0	0	0	0	0	1	2500	0	0	0	11.8	59	161	36.4286
1989	3	4	1	2	2	2	3	5	2	1	0	0	0	0	1	3500	1	1	1	11.6	76	160	36.4286
1973	2	4	1	2	2	2	3	5	4	2	1	0	1	1	1	3500	0	0	1		87	156	36.4286
1985	2	2	1	2	2	2	3	5	0						2	3300	0	0	0	10	51	152	36.5714
1996	3	6	4	2	2	2	3	5	0						1	3000	0	0	1	13.1	57	167	36.5714
1993	3	6	4	2	2	2	3	5	0						1	2200	0	0	0		48	151	36.5714
1985	4	1	1	2	2	2	3	5	0						1	2600	0	0	0	14	62	148	36.5714
1992	3	6	1	2	2	2	3	5	0						2	3000	0	0	0		58.5	153	36.5714
1987	2	6	1	2	2	2	3	5	1	0	1	0	0	0	1	3500	1	1	1	14.4	50	158	36.5714
1993	3	6	1	2	2	2	3	5	1	0	1	0	1	1	1	2400	0	1	0	14.9	61	157	36.5714
1992	2	4	1	2	2	1	3	5	1	0	0	0	0	0	1	3500	1	0	0	18.2	64.5	160	36.5714
1983	2	4	1	2	2	2	3	1	1	0	0	0	0	0	1	3300	1	1	1	14.4	46	150	36.5714
1990	2	4	1	2	2	2	3	5	1	0	0	0	0	0	1	3500	0	0	0	12.1	64.5	165	36.5714
1988	2	4	1	2	2	2	3	5	2	0	0	0	0	0	2	1700	0	0	0	11.1	56	154	36.5714
1996	2	6	1	2	2	2	3	5	0						2	2500	0	0	0		48	155	36.7143
1991	2	3	1	2	2	2	3	5	0						1	3000	0	0	0	13.2	57.5	159	36.7143
1992	2	4	1	2	2	2	3	5	1	0	0	0	0	0	2	3400	0	0	0	13.6	79	154	36.7143
1992	2	4	1	2	2	2	3	5	1	0	0	0	0	0	2	2500	0	0	0	10.4	49.5	156	36.7143
1972	2	4	1	2	2	1	3	5	7	1	0	2	0	0	3	3000	0	0	1	11	89	160	36.7143
1993	3	4	4	2	2	2	3	5	0						1	2900	0	0	0	13.8	47.5	152	36.8571
1996	2	6	1	2	2	2	3	5	1	0	0	0	0	0	2	3000	0	0	0	11.4	51	156	36.8571
1985	2	6	1	2	2	2	3	5	2	1	0	0	0	0	1	3500	0	0	0		52	160	36.8571
1983	2	6	1	2	2	2	3	5	4	1	0	0	0	0	1	2700	0	0	0	9.9	52	156	36.8571
1982	3	2	1	2	2	2	3	5	2	0	0	0	0	0	1	3500	0	0	0	14.6	68	165	36.8571
1986	2	4	1	2	2	2	3	5	2	0	0	0	0	0	1	1500	0	0	0	11	55	144	36.8571
1982	3	4	1	2	2	2	3	4	2	0	0	0	0	0	1	3200	1	0	1	15.1	103	163	36.8571
1975	2	6	1	2	1	2	3	5	4	2	0	0	0	0	1	2800	0	0	0		88	157	36.8571
1993	3	6	1	2	2	2	2	5	0						1	3500	0	0	0	13.2	52.5	158	37
1987	3	4	1	2	2	2	3	5	0						1	2800	0	0	0	10.3	65	164	37
1986	2	4	1	2	2	2	3	5	1	1	0	0	0	0	1	2800	1	1	0	11.1	53	149	37
1985	2	4	1	2	2	2	3	1	4	1	1	1	1	0	1	2800	0	0	0	14.7	67	156	37
1989	3	4	4	2	1	2	3	5	0						3	2800	1	1	1	14.2	69.2	165	37.1429
1993	3	4	1	2	2	2	3	5	0						1	2500	0	0	0	10.1	58.7	157	37.1429
1982	2	3	1	2	2	2	3	2	1	0	0	0	0	0	1	2900	0	0	0	17.4	68.7	158	37.1429
1987	2	6	1	2	2	2	3	5	1	0	0	0	0	0	1	3400	0	0	0	12.2	60.1	158.5	37.1429
1984	2	2	1	2	2	2	3	5	2	0	0	0	1	1	1	2900	0	0	0	12.6	66	156	37.1429
1985	2	4	1	2	2	2	3	5	3	1	0	0	1	1	1	3500	1	0	0		68	158	37.1429
1986	2	4	1	2	2	2	3	5	5	1	0	0	0	1	1	3200	1	0	0	10.2	65	154	37.1429
1996	2	6	1	2	2	2	3	5	0						2	3000	0	0	0	13.5	49	158	37.2857
1992	3	6	1	2	2	2	3	5	0						2	2700	0	0	0	12	50	157	37.2857
1990	3	4	4	2	2	1	3	5	1	0	1	0	0	0	1	2800	0	0	0		64	158	37.2857
1989	3	2	4	2	2	2	3	3	1	0	0	0	0	0	1	3000	0	0	0		65.8	152.5	37.2857
1992	3	6	1	2	2	2	3	5	0						4	2200	0	0	0		63	152	37.4286
1989	4	1	1	2	2	2	3	5	0						1	2800	1	0	0	15.8	48.8	154	37.4286
1992	4	1	1	2	2	2	3	5	0						1	3000	1	0	1	8.9	47	158	37.4286
1994	2	6	1	2	2	2	3	5	0						1	2800	0	0	0	13.8	67	160	37.4286
1977	4	1	4	2	2	2	3	5	1	1	0	0	0	0	2	2600	0	0	1		45	156	37.4286
1987	3	2	1	2	2	2	3	5	1	0	0	0	0		1	2500	0	0	0	12.3	60	160	37.4286
1988	3	6	1	2	2	2	3	5	1	0	0	0	0	0	1	3000	1	0	0	13.3	89	154	37.4286
1986	4	1	1	2	2	2	3	5	1	0	0	0	0	0	1	2950	0	0	0	14.7	82	156	37.4286
1990	2	6	1	2	2	2	3	2	4	2	0	0	0	0	1	3400	0	0	1	12.6	84.5	155	37.4286
1990	2	6	1	2	2	2	3	5	0						1	3500	0	0	0		52	157	37.5714
1991	4	6	1	2	2	2	3	1	0						2	2300	1	1	1	10.3	51.5	154.5	37.5714
1996	3	6	1	2	2	2	3	5	0						2	3000	0	0	0	3.8	49	155	37.5714
1994	3	2	4	2	2	2	3	5	0						1	1800	1	0	1	12.9	60	154	37.5714
1994	2	4	1	2	2	2	3	5	1	0	0	0	0		1	2800	0	0	1		60	156	37.5714
1988	3	4	1	2	2	2	3	5	1	0	0	0	0	0	1	2700	1	0	0		83.5	162.5	37.5714
1988	3	6	1	2	2	2	3	5	0						1	3000	0	0	0	10	70	170	37.7143
1994	2	6	1	2	2	2	3	5	0						1	3000	0	0	0	11.6	51.5	154	37.7143
1990	2	4	1	2	2	2	3	5	0						1	3100	0	0	0	16.5	54	154	37.7143
1994	3	6	4	2	2	2	3	5	0						2	3300	1	0	0		62	166	37.7143
1992	2	4	1	2	2	2	3	5	0						2	3000	1	0	1		51	154	37.7143
1989	3	4	1	2	2	2	3	5	1	0	0	0	0	0	1	3200	0	0	1	10.4	83.5	154	37.7143
1989	2	4	1	2	2	2	3	5	1	0	0	0	0	0	2	3500	0	0	0	12.3	65	160	37.7143
1992	3	6	1	2	2	2	3	5	1	0	0	0	0	0	1	3100	0	0	0		65	150	37.7143
1991	2	4	2	2	2	2	3	5	1	0	0	0	0	0	1	2800	0	0	0		79.5	150	37.7143
1976	2	3	1	2	2	2	3	2	2	0	0	0	0	0	1	2800	1	0	0	11.6	69.5	160	37.7143
1996	2	6	1	2	2	2	3	5	0						1	3000	0	0	0	14.9	61	154	37.8571
1996	3	2	4	2	2	2	3	5	0						2	2700	0	0	1		80	159	37.8571
1996	2	6	1	2	2	2	3	5	0						1	3000	1	0	0		68	154	37.8571
1988	2	4	1	2	2	2	3	5	0						1	3100	0	0	0	9	62	152	37.8571
1989	2	4	1	2	2	2	3	5	0						1	3000	0	0	0	13.7	53.7	162	37.8571
1995	3	6	1	2	2	2	3	5	1	1	0	0	0	0	1	3000	0	0	0	11.3	60	159	37.8571
1984	4	1	1	2	2	2	3	5	1	0	0	0	0	0	1	3000	0	0	0	10.3	70.5	150	37.8571
1994	3	6	1	2	2	2	3	2	1	0	0	0	0	0	1	3200	0	0	0	7.8	46	149	37.8571
1992	3	4	1	2	2	2	3	5	1	0	0	0	0	0	1	2500	0	0	1	15	66.5	155	37.8571
1990	3	4	1	2	2	2	3	5	1	0	0	0	0	0	2	3200	0	0	0		44	161	37.8571
1991	2	4	1	2	2	2	3	5	2	1	0	0	0	1	2	2200	0	0	0	8.2	45.1	143	37.8571
1991	2	6	1	2	2	2	3	5	3	0	0	0	0	0	1	2500	0	0	0	13.9	57.5	168	37.8571
1986	2	4	1	2	2	2	3	2	2	0	0	0	0	1	1	2700	0	0	0	15.3	65	159	37.8571
1979	3	4	1	2	2	2	3	5	3	0	0	0		0	2	3000	1	0	1		60	156	37.8571
1983	2	4	1	2	2	2	3	5	3	0	0	0	0	0	2	4000	0	0	0	9.9	86	152	37.8571
1993	2	6	1	2	2	2	3	5	0						2	2500	0	0	0	13.5	48	150	38
1995	3	6	4	2	2	2	3	5	0						2	2700	0	0	0	11.5	59	157	38
1981	2	6	1	2	2	2	3	5	0						1	3000	0	0	0		56	161	38
1995	3	6	4	2	2	2	3	5	0						3	2900	1	0	0		52.5	156	38
1991	3	4	1	2	2	2	3	5	0						1	2800	0	0	0	11.7	48.5	156	38
1995	2	6	1	2	2	2	3	5	0						1	3600	0	0	0	14.3	47	151	38
1994	2	2	1	2	2	2	3	5	0						1	2500	0	0	0	8.7	58.8	155.5	38
1990	2	6	1	2	2	2	3	5	0						1	2900	0	0	0	9	50	164	38
1989	3	2	1	2	2	2	3	5	1	1	0	0	0	0	1	2000	0	0	0	11.6	63	158	38
1993	3	6	1	2	2	2	3	5	1	0	0	0		0	2	3200	0	0	1		79	166	38
1990	2	6	4	2	2	2	3	5	1	0	0	0	0	0	1	2600	0	0	0	12.5	55.5	166	38
1992	3	4	1	2	2	2	3	5	1	0	0	0	0	0	1	3500	0	0	0	15	49	158	38
1993	2	6	1	2	2	2	3	5	1	0	0	0	0	0	2	3200	0	0	0	12.3	65	160	38
1989	3	2	1	2	2	2	3	5	1	0	0	0	0	0	1	3000	1	0	0		53	154	38
1989	2	4	1	2	2	2	3	5	1	0	0	0	0	0	1	3000	0	0	0	12.3	54	155	38
1983	3	4	1	2	2	2	3	5	1	0	0	0	0	0	2	3400	1	0	1	9.5	73.5	170	38
1993	2	6	1	2	2	2	3	5	1	0	0	0	0	0	1	3000	1	1	1	13.7	59	156	38
1978	2	4	1	2	2	2	3	5	1	0	0	0	0	0	1	3500	1	0	1		64	158.5	38
1982	2	6	1	2	2	2	3	5	2	0	0	0	0	0	1	2900	0	0	0	11.2	82	160	38
1985	2	4	1	2	2	2	3	5	2	0	0	0	0	0	1	3300	0	0	0	12.4	85	160	38
1984	2	4	1	2	2	1	3	5	2	0	0	0	0	0	1	3500	1	0	1		60	153	38
1980	2	4	1	2	1	2	2	2	2	0	0	0	0	0	1	3000	0	0	0	13.3	66	157	38
1980	2	6	1	2	2	2	3	5	3	0	0	0	0	0	2	2900	1	0	0	11.6	74	156	38
1986	2	4	1	2	2	2	3	2	3	0	0	0	0	0	2	2600	0	0	0		62	122	38
1983	2	6	1	2	2	2	3	4	5	1	0	0	2	2	1	3500	0	0	0	10.4	67	174	38
1991	2	6	1	2	2	2	3	5	0						1	3800	0	0	0		55	158	38.1429
1989	3	4	1	2	2	2	3	5	0						1	2900	0	0	0	11.9	61	157	38.1429
1994	3	4	1	2	2	2	3	5	0						1	3000	0	0	0	11.2	54	162	38.1429
1989	4	6	1	2	2	2	3	1	0						2	3600	0	0	0	16.6	74.7	170.5	38.1429
1995	2	4	1	2	2	2	3	5	0						1	3000	0	0	1	12.7	55.6	149	38.1429
1996	2	6	1	2	2	2	3	5	0						1	2500	1	1	1	16.1	55.6	154	38.1429
1996	2	4	1	2	2	2	3	5	0						1	3500	0	0	0		51	150	38.1429
1989	2	4	1	2	2	2	3	5	0						1	3000	0	0	1		68	170	38.1429
1992	3	6	4	2	2	2	3	5	0						2	3000	0	0	0		60.5	163	38.1429
1989	3	4	1	2	2	2	3	1	0						1	2600	1	1	1	11.8	73	156	38.1429
1990	3	4	1	2	2	2	3	5	1	0	0	1	0		1	2900	0	0	0	10.4	53.1	154	38.1429
1990	3	2	1	2	2	1	3	5	1	0	0	0	0	0	1	3300	0	0	0	7.8	45	156	38.1429
1991	2	4	1	2	2	2	3	5	1	0	0	0	0	0	2	2500	1	1	0	8.8	49.7	151.5	38.1429
1987	2	4	1	2	2	2	3	5	1	0	0	0	0	0	1	2700	0	0	0	8.7	53	158	38.1429
1985	3	2	1	2	2	2	3	5	1	0	0	0	0	0	1	2900	0	0	0	14.5	60	154	38.1429
1992	2	6	1	2	2	2	3	5	1	0	0	0	0	0	2	2800	1	0	1	12.5	48.5	157	38.1429
1981	4	6	1	2	2	2	3	5	1	0	0	0	0	0	1	3800	0	0	0		84.5	166	38.1429
1992	2	6	1	2	2	2	3	5	1	0	0	0	0	0	1	3500	0	0	0	11.2	69	160	38.1429
1988	3	2	1	2	2	2	3	5	1	0	0	0	0	0	1	3000	0	0	0	13.7	71	160	38.1429
1992	2	6	1	2	1	2	3	5	2	1	0	0	0	0	1	2500	0	0	0	10.9	46.5	144	38.1429
1995	2	4	1	2	2	2	3	5	2	1	0	1	1	1	1	3000	0	0	0	14.6	65	157	38.1429
1986	3	6	1	2	2	1	3	5	2	0	0	0	0	0	2	3400	0	0	0		74.5	166	38.1429
1979	2	4	1	2	2	1	3	5	2	0	0	0	0	0	2	2800	0	0	0	10.4	52.5	151	38.1429
1983	2	4	1	2	2	2	3	5	3	1	0	0	0	0	1	2900	0	0	1	17.4	60.5	155.5	38.1429
1980	4	1	1	2	2	2	3	4	3	1	0	0	0	0	1	3800	0	0	0		77	163	38.1429
1987	2	6	1	2	1	2	3	5	3	0	0	0	0	0	1	4000	0	0	0	13.1	58	156	38.1429
1980	2	6	4	2	2	2	3	5	3	0	0	0	0	0	3	3100	1	0	1	11.6	59.5	152	38.1429
1973	2	6	1	2	2	2	3	5	4	1	0	0	0	0	1	4000	0	0	0		59	159	38.1429
1991	3	6	1	2	2	2	3	5	0						1	4000	0	0	0		76	154	38.2857
1990	2	6	1	2	2	2	3	5	0						1	2800	0	0	0	9	48.5	160	38.2857
1990	2	6	1	2	2	2	3	5	0						1	2600	0	1	1	11.6	56.5	152	38.2857
1992	3	6	1	2	2	2	3	5	0						3	3200	0	0	0	9.7	56	153	38.2857
1992	3	2	1	2	2	2	3	5	0						1	2900	0	0	0	13.6	60	154	38.2857
1992	3	4	1	2	2	2	3	5	0						1	3000	0	0	0	13.6	58	154	38.2857
1983	2	6	1	2	2	2	3	5	1	0	0	0	0	0	1	3500	0	0	0	12.2	58.5	150	38.2857
1991	3	4	1	2	2	2	3	2	1	0	0	0	0	0	1	2900	0	0	0		81.5	160	38.2857
1986	2	6	1	2	2	2	3	5	1	0	0	0	0	0	1	2600	0	0	0	13.7	54.5	154.5	38.2857
1987	4	4	1	2	2	2	3	5	2	0	0	0	0	0	1	2800	0	0	0	12.2	89.5	170	38.2857
1987	2	6	1	2	2	2	3	2	2	0	0	0	0	0	1	2900	0	0	0	8.8	59	156	38.2857
1980	3	1	1	2	2	2	3	5	2	0	0	0	0	0	1	3000	0	0	0	12.2	64	159	38.2857
1982	2	6	1	2	2	2	3	5	2	0	0	0	0	0	1	3000	0	0	0	12.7	63	158	38.2857
1984	2	6	1	2	2	2	3	5	2	0	0	0	0	0	1	3000	0	0	0		56	166	38.2857
1982	2	3	1	2	2	2	3	5	2	0	0	0	0	0	1	3200	0	0	0	8.4	75	150	38.2857
1981	2	4	1	2	2	2	3	5	2	0	0	0	0	0	1	2900	0	0	1	17.2	62.3	152	38.2857
1979	3	6	1	2	2	2	3	2	2	0	0	0	0	0	1	3300	1	0	0	12	82.5	154	38.2857
1974	2	6	1	2	2	2	3	5	3	0	0	0	0	0	2	3200	0	0	0	13	48.2	152	38.2857
1976	2	4	1	2	2	2	3	3	3	0	0	0	0	0	1	3100	0	0	0	11.5	59.7	157	38.2857
1983	2	4	1	2	2	2	3	5	3	0	0	0	0	0	1	3000	0	0	0	13.3	47	154	38.2857
1979	2	6	1	2	2	2	3	5	3	0	0	0	0	0	1	3500	0	0	0	13.2	56.5	160	38.2857
1971	2	3	1	2	2	2	3	1	6	0	0	0	0	0	3	3500	0	0	0	10.3	66	154	38.2857
1994	3	4	1	2	2	2	3	5	0						1	3000	0	0	0		56	157	38.4286
1993	2	4	1	2	2	2	3	5	0						1	2500	0	0	0	11.8	46	151	38.4286
1990	3	4	4	2	2	2	3	5	0						3	3500	1	0	0	9.7	62	155	38.4286
1996	2	4	1	2	2	2	3	5	0						1	2900	0	0	0	11.8	47	152	38.4286
1984	2	4	1	2	2	2	3	5	0						1	3500	0	0	0	12.5	50.5	156	38.4286
1990	3	6	1	2	2	2	3	5	0						1	3000	1	0	1	16.4	64.6	156	38.4286
1993	2	6	1	2	2	2	3	5	1	0	0	0	0	0	2	3000	0	0	0	9	53	152	38.4286
1986	2	4	1	2	2	2	3	5	1	0	0	0	0	0	1	3200	0	0	0	12.9	51	148	38.4286
1990	2	6	1	2	2	2	3	5	1	0	0	0	0	0	1	3500	0	0	0	13.3	50	166	38.4286
1992	2	6	1	2	2	2	3	5	1	0	0	0	0	0	1	2800	0	0	0	10.2	65.5	161	38.4286
1984	2	6	1	2	2	2	3	5	1	0	0	0	0	0	2	3000	0	0	0	8	79.5	154	38.4286
1988	2	3	1	2	2	2	3	5	1	0	0	0	0	1	1	2000	1	0	1	7.7	49	158.5	38.4286
1982	2	4	1	2	2	2	3	5	2	0	0	0	0	0	2	2500	0	0	1	13.3	77	145	38.4286
1977	2	4	1	2	2	2	3	5	2	0	0	0	0	0	2	2500	0	0	0	12.9	61.5	156	38.4286
1986	4	1	1	2	2	2	3	5	2	0	0	0	0	0	1	3800	1	0	0	9.2	80.1	169	38.4286
1988	2	3	1	2	2	2	3	5	3	0	0	0	0	0	1	3000	0	0	0		50.5	154	38.4286
1979	2	4	1	2	2	2	3	5	3	0	0	0	0	0	1	4000	0	0	0	12.2	75.4	168	38.4286
1979	2	4	1	2	2	2	3	5	3	0	0	0	0	0	1	3500	0	0	0	13	73.5	167	38.4286
1974	3	4	1	2	2	2	3	5	3	0	0	0	0	0	2	3300	0	0	0	13.4	73	152	38.4286
1988	2	6	1	2	2	2	3	5	3	0	0	0	1	99	1	2800	0	0	1		66.5	149.5	38.4286
1979	2	4	1	1	2	2	3	5	4	0	0	0	0	0	1	3700	1	0	0	13.9	60.3	153	38.4286
1978	2	4	1	2	2	2	3	5	4	0	0	0	4	1	2	2700	0	0	0		68	150	38.4286
1995	3	4	1	2	2	2	3	5	0						2	3000	1	0	1	12.4	64	165	38.5714
1996	2	6	1	2	2	2	3	5	0						1	3000	0	0	0	9.4	47.5	159	38.5714
1996	2	6	1	2	2	2	3	5	0						1	1700	0	0	0	10.8	46	148	38.5714
1996	3	6	1	2	2	2	3	5	0						1	3000	1	0	0	10.6	58.3	156	38.5714
1996	2	6	1	2	2	2	3	5	0						1	2500	0	0	0	8.2	55.5	159	38.5714
1989	3	2	1	2	2	2	3	5	0						1	3500	0	0	0	11.4	53	156	38.5714
1992	2	4	1	2	2	2	3	5	0						1	2800	1	1	1	15.9	61	151	38.5714
1996	3	2	1	2	2	2	3	5	0						2	3000	0	0	0	15.8	77	172	38.5714
1995	2	6	1	2	2	2	3	5	0						1	2000	0	0	0		51	157	38.5714
1991	2	6	1	2	2	2	3	5	0						2	3600	0	0	0	15.2	52	156	38.5714
1991	2	6	1	2	2	2	3	5	0						2	3500	1	0	0	10.5	64	158	38.5714
1990	3	4	1	2	2	2	3	5	0						1	3500	0	0	0	14.8	51.5	155	38.5714
1993	2	4	1	2	2	2	3	5	0						1	2000	0	0	0	10.1	39	152	38.5714
1990	3	4	1	2	2	2	3	5	0						1	3000	0	0	1	9	63.5	156	38.5714
1992	2	4	1	2	2	2	3	5	1	0	0	0	0	0	2	3500	0	0	0	11.2	50.6	151	38.5714
1983	2	4	4	2	2	2	3	5	1	0	0	0	0	0	2	3200	0	0	0	8.5	51	162	38.5714
1985	2	6	1	2	2	2	3	5	1	0	0	0	0	0	1	3500	0	0	0		83.5	159	38.5714
1991	3	4	1	2	2	2	3	5	1	0	0	0	0	0	1	2800	0	0	0	17.4	64	159	38.5714
1988	2	6	1	2	2	2	3	5	1	0	0	0	0	0	1	2500	0	0	0		63	144	38.5714
1988	2	6	1	2	2	2	3	5	2	1	0	0	0	0	1	3700	1	0	1	14.6	63	152	38.5714
1989	3	4	1	2	2	1	3	5	2	0	0	0	0	0	1	3300	1	0	0	9.2	59.6	158.5	38.5714
1981	2	4	1	2	2	2	3	5	2	0	0	0	0	0	1	3500	0	0	0	11.5	59	154	38.5714
1985	2	4	1	2	2	2	3	5	2	0	0	0	0	0	1	3500	0	0	0	11.3	61	157	38.5714
1983	2	4	1	2	1	1	3	5	5	3	0	0	0	0	2	3000	1	0	1	11.6	60.5	160	38.5714
1979	3	3	1	2	2	2	3	2	2	0	0	0	0	1	1	3500	0	0	1		65.8	154	38.5714
1976	2	6	1	2	2	2	3	5	3	0	0	0	0	0	2	3700	0	0	0	13.6	120	165	38.5714
1980	2	4	1	2	1	2	3	5	3	0	0	0	0	0	1	2400	0	0	0	11.6	77	164.5	38.5714
1976	2	4	1	2	2	2	3	5	3	0	0	0	0	0	2	3000	0	0	0	11.7	50.5	153	38.5714
1992	3	6	1	2	2	2	3	5	0						2	3000	0	0	0	10	62.5	154	38.7143
1995	2	6	1	2	2	2	3	5	0						1	3000	0	0	0	6	71	165	38.7143
1995	2	6	1	2	2	2	3	5	0						1	3400	0	0	0		56	160	38.7143
1994	2	3	1	2	2	2	3	5	0						1	3000	0	0	0	9	63	157	38.7143
1994	2	4	1	2	2	2	3	5	0						1	3000	1	1	0	9.4	62.5	161	38.7143
1994	3	6	1	2	2	2	3	5	0						2	3300	0	0	0	10.1	55	158	38.7143
1991	3	4	1	2	2	2	3	5	0						1	3500	0	0	0	9.8	64	174	38.7143
1992	3	4	1	2	2	2	3	5	0						1	3000	0	0	0	12.4	74.2	157.5	38.7143
1976	3	2	1	2	2	2	3	2	0						1	2500	0	0	0	19.5	75	164	38.7143
1994	3	4	4	2	2	2	3	5	0						2	3200	0	0	0	14.5	64.5	162.5	38.7143
1994	3	6	4	2	2	2	3	5	0						1	3000	1	0	0	14	70	175	38.7143
1992	3	4	4	2	2	2	3	5	0						1	3000	0	0	0	12.4	56	158	38.7143
1993	3	4	1	2	2	2	3	5	0						1	3000	0	0	0	13.3	47	163	38.7143
1996	2	2	4	2	2	2	2	5	0						3	2700	0	0	0		63	159	38.7143
1996	2	6	1	2	2	2	3	5	0						1	2900	0	0	0	9.4	47	156	38.7143
1989	3	4	1	2	2	2	2	5	0						1	2000	0	0	0		55	154	38.7143
1996	3	4	1	2	2	2	3	1	0						2	4200	1	0	0		50.5	153	38.7143
1987	4	1	1	2	1	2	3	5	0						1	2700	0	0	0	9	58.8	152	38.7143
1996	3	6	1	2	2	2	3	5	0						2	2500	0	0	0	10.9	60	154	38.7143
1987	3	4	1	2	2	2	3	5	0						1	3000	0	0	0	9.7	55	169	38.7143
1996	3	6	4	2	2	2	3	5	0						3	2800	0	0	0		60	161.5	38.7143
1990	3	2	1	2	2	2	3	5	0						1	3000	0	0	0	14.9	52.5	145.5	38.7143
1990	3	4	1	2	2	2	3	5	1	1	0	0	0	0	2	2800	1	0	1	9.8	49	155	38.7143
1993	2	4	1	2	2	2	3	5	3	3	0	0	0	0	1	3100	1	0	1	12	56.5	161	38.7143
1992	3	4	1	2	2	2	3	3	1	0	1	0	0	0	2	3000	1	0	0	13.9	64.5	145.5	38.7143
1990	2	6	1	2	2	2	3	5	1	0	0	0	0	0	2	2700	0	0	0	9.1	63	151	38.7143
1991	3	6	1	2	2	2	3	5	1	0	0	0	0	0	2	3000	0	0	0	10.2	55	160	38.7143
1988	3	2	1	2	2	2	3	1	1	0	0	0	0	0	1	3000	1	1	0	10.4	47	162	38.7143
1983	2	2	1	2	2	2	3	5	1	0	0	0	0	0	1	4000	1	0	1	13.3	60	158	38.7143
1996	3	6	1	2	2	2	3	5	1	0	0	0	0	0	1	2900	0	0	0	13.8	50	164	38.7143
1992	2	4	1	2	2	2	3	5	1	0	0	0	0	0	1	3000	0	0	0	13.1	72.5	162	38.7143
1979	2	6	1	2	1	2	3	5	2	0	0	0	0	0	1	3500	1	0	1	8.8	65	154	38.7143
1987	3	2	1	2	2	2	3	2	2	0	0	0	0	0	2	3400	0	0	0	13.1	75.5	158	38.7143
1989	3	4	1	2	2	2	3	5	2	0	0	0	0	1	2	3000	0	0	0	7.7	90.4	157	38.7143
1981	2	6	1	2	2	2	3	5	3	0	0	0	0	0	1	3000	0	0	0		62.3	149	38.7143
1970	2	4	1	2	2	2	3	5	5	2	0	0	0	0	1	3000	0	0	0	7.9	97	166	38.7143
1994	2	4	1	2	2	2	3	5	0						1	3000	0	0	0		50	151	38.8571
1990	3	2	4	2	2	2	3	5	0						1	2300	0	0	0	11.9	52	155	38.8571
1991	2	6	1	2	2	2	3	4	0						1	3500	0	0	0	7.4	72	164	38.8571
1981	2	6	4	2	2	2	3	5	0						1	3500	0	0	1	9.9	60	169	38.8571
1991	3	2	4	2	2	2	3	5	0						1	3300	1	0	1	13.3	66.5	160	38.8571
1996	2	6	1	2	2	1	3	5	0						1	3000	0	0	0	12.2	61	152	38.8571
1989	2	6	1	2	2	2	3	5	0						1	3000	0	0	1	16.4	76.2	152	38.8571
1996	2	4	1	2	2	2	3	5	0						2	3000	0	0	0	12.3	53	148.5	38.8571
1990	3	6	1	2	2	2	3	5	0						1	3500	0	0	0	12.9	60.5	163.5	38.8571
1993	2	6	1	2	2	2	3	5	0						1	2400	1	0	0		72	172	38.8571
1994	2	6	1	2	2	2	3	5	0						1	3500	0	0	1		70.9	162	38.8571
1996	3	4	1	2	2	2	3	5	0						2	3000	1	0	0	13.1	49	158	38.8571
1993	3	6	1	2	2	2	3	3	0						1	3300	1	0	1		85.7	157	38.8571
1990	3	6	1	2	2	2	3	5	0						1	2800	1	0	0	11.5	52	160	38.8571
1991	3	2	1	2	2	2	3	5	1	1	0	0	0	0	1	2800	0	0	0	11.1	93.4	172	38.8571
1986	2	4	1	2	2	2	3	5	1	0	0	0	0	0	1	3600	1	0	0	6	64	148	38.8571
1985	2	4	1	2	2	2	3	5	1	0	0	0	0	0	1	3200	0	0	0	11.7	65	155	38.8571
1994	2	6	1	2	2	2	3	5	1	0	0	0	0	0	1	3000	1	0	1	17.2	54.8	180	38.8571
1989	2	4	1	2	2	2	3	5	1	0	0	0	0	0	2	3200	1	1	1		58	167	38.8571
1993	2	6	1	2	2	2	3	5	1	0	0	0	0	0	1	4000	0	0	0	11.8	57	159	38.8571
1990	3	6	1	2	2	2	3	5	1	0	0	0	0	0	2	3600	0	0	0	12	59	142	38.8571
1980	2	4	1	2	2	2	3	5	1	0	0	0	0	0	1	3000	0	0	0	12.6	70	149	38.8571
1989	2	6	1	2	2	2	3	5	1	0	0	0	0	0	1	3000	1	0	0	14.9	59	156	38.8571
1981	2	4	1	2	2	2	3	5	2	1	0	0	0	0	1	3000	0	0	0	11.2	66.4	157	38.8571
1992	2	6	1	2	2	2	3	5	2	1	0	0	0	0	1	3500	0	0	0		56	154	38.8571
1988	2	4	1	2	2	2	3	5	5	3	0	0	0	0	1	3200	0	0	0	11.3	73	157	38.8571
1989	2	6	4	2	2	2	3	5	1	0	0	0	0	1	2	3000	0	0	0	11.1	54	166	38.8571
1990	3	6	1	2	2	2	3	5	2	0	0	0	0	0	1	2500	0	0	0	11.1	70	164	38.8571
1985	2	6	1	2	2	2	3	1	2	0	0	0	0	0	1	2900	0	0	0	15.5	69	160	38.8571
1982	2	6	1	2	2	2	3	5	2	0	0	0	0	0	1	2800	0	0	0		51.5	152	38.8571
1984	2	4	1	2	2	1	3	5	2	0	0	0	0	0	1	3500	0	0	0	10.3	52	152	38.8571
1978	2	4	1	2	2	1	3	5	4	2	0	0	0	0	2	2500	1	0	0	17.1	57	160	38.8571
1981	2	4	1	2	2	1	3	1	3	0	0	0	0	0	3	2600	1	1	1	12.7	49.7	146	38.8571
1977	2	6	1	2	2	2	3	5	3	0	0	0	0	0	1	3500	0	0	0	7	73	159	38.8571
1987	2	3	1	2	2	2	3	5	3	0	0	0	0	0	2	3500	0	0	0		57	162	38.8571
1990	3	6	1	2	2	2	3	5	0						1	2900	0	0	0	8.9	56	157	39
1993	2	6	1	2	2	2	3	5	0						2	3400	0	0	0	11.5	67	164	39
1991	3	2	4	2	2	1	3	4	0						3	3500	1	0	1	12	65	156	39
1995	2	4	1	2	2	2	3	5	0						1	4000	0	0	0	10.3	65	170	39
1986	4	2	1	2	2	2	3	5	0						1	3500	0	0	1	11.6	59	167	39
1994	2	6	1	2	2	2	3	5	0						2	3200	1	0	0	10.8	58.5	150	39
1991	2	4	1	2	2	2	3	5	1	1	0	0	0	0	1	2400	0	0	1	9.4	51	156	39
1990	2	6	1	2	2	2	3	5	1	0	0	0	0	0	1	2700	1	1	0		50	158	39
1993	3	4	1	2	2	2	3	5	1	0	0	0	0	0	1	3000	1	1	0	11.6	51	158	39
1989	2	4	1	2	2	2	3	5	1	0	0	0	0	0	1	3000	0	0	0	8.6	72	159	39
1993	3	6	1	2	2	2	3	5	1	0	0	0	0	0	1	2700	0	0	0		45.5	153	39
1992	3	6	1	2	2	2	3	5	1	0	0	0	0	0	1	3900	1	0	0	14.7	54	146	39
1986	2	4	1	2	2	2	3	5	1	0	0	0	0	0	2	3000	1	0	0	10.6	62	162	39
1989	2	4	1	2	2	2	3	5	1	0	0	0	0	0	1	3200	0	0	0	14.7	65	151	39
1986	2	4	1	2	2	2	3	5	1	0	0	0	0	0	1	3190	0	0	0		80	159	39
1979	4	1	1	2	2	2	3	4	2	1	0	0	0	0	1	3000	0	0	0	13.5	63	161	39
1983	2	4	1	2	2	2	3	5	2	0	1	0	0	0	1	3000	0	0	0	15	74	165	39
1989	2	4	1	2	2	2	3	5	2	0	0	0	0	0	1	2500	0	0	0	12.8	57	163	39
1978	2	4	1	2	2	2	3	5	2	0	0	0	0	0	1	3600	0	0	0	11.4	75.5	150.5	39
1988	2	6	1	2	2	2	3	5	2	0	0	0	0	0	1	3000	0	0	0	10.7	60	147	39
1982	3	0	1	2	2	2	3	5	2	0	0	0	0	0	1	3500	0	0	0	14.5	72	152	39
1982	2	4	2	2	2	2	3	5	2	0	0	0	0	0	1	3800	0	0	0	14.9	60	160	39
1982	2	4	1	2	2	2	3	5	2	0	0	0	0	0	1	3500	0	0	0		98	169	39
1986	2	6	1	2	2	2	3	5	2	0	0	0	0	0	1	3000	0	0	0	13	83.5	156	39
1988	2	4	1	2	2	2	3	5	2	0	0	0	0	0	2	4000	0	0	0	11.4	44	148	39
1986	3	1	1	2	2	2	3	2	3	1	0	0	0	0	2	3100	0	0	0	9.1	63.5	162.5	39
1984	2	6	1	2	2	2	3	5	3	1	0	0	0	0	1	3500	0	0	0		78	151	39
1989	2	4	1	2	2	2	3	5	4	2	0	2	0	0	1	3500	0	0	0	12.6	70	163	39
1974	2	4	1	2	2	2	2	3	4	1	0	0	0	0	1	3800	0	0	1	12.5	71.5	162	39
1988	2	3	1	2	2	2	3	5	4	0	0	0	0	0	1	3000	0	0	0		50	153	39
1974	2	4	1	2	2	2	3	5	5	0	0	0	0	0	2	3000	0	0	0		61.5	151	39
1996	3	6	1	2	2	2	3	5	0						1	2500	0	0	0	11.3	56	158	39.1429
1987	2	2	1	2	2	2	3	5	0						1	1700	0	1	1	12.1	56	156	39.1429
1993	2	4	1	2	2	2	3		0						1	3500	0	0	0	14.4	55	160	39.1429
1992	3	6	1	2	2	2	3	5	0						2	3000	1	0	0	17.6	50	155	39.1429
1995	2	6	1	2	2	2	3	5	0						1	3000	0	0	0	16	49	164	39.1429
1993	2	2	4	2	2	2	3	5	0						1	3000	0	0	0		58	159	39.1429
1993	3	2	1	2	2	2	3	3	0						1	2700	1	0	0	10.3	63.5	156	39.1429
1992	3	6	1	2	2	2	3	5	0						1	2500	0	0	0	10.8	59.3	164	39.1429
1995	3	6	1	2	2	2	3	5	0						1	3000	0	0	1	18.1	49.2	153	39.1429
1995	3	6	1	2	1	2	3	5	0						1	2600	0	0	0	9.9	69	166	39.1429
1994	2	6	1	2	2	2	3	5	0						1	3500	0	0	1	9.8	46.1	156	39.1429
1994	2	4	1	2	2	2	3	5	0						1	3000	0	0	0	12	58	161	39.1429
1993	4	6	1	2	2	2	3	5	0						1	3570	1	0	1	21.7	58	152	39.1429
1987	3	2	4	2	2	2	3	5	0						1	3000	1	0	0		50	148	39.1429
1990	3	4	1	2	2	1	3	5	1	1	0	1	0	0	1	3000	0	0	0	11.6	77	156	39.1429
1990	2	4	1	2	2	2	3	2	1	0	0	0	0	0	1	2700	1	0	0	14.6	66.5	166	39.1429
1987	2	4	1	2	2	2	3	5	1	0	0	0	0	0	1	2800	0	0	0	10.6	67.3	154	39.1429
1984	3	6	1	2	2	2	3	5	1	0	0	0	0	0	1	3500	0	0	0	12.9	61	153	39.1429
1990	3	6	1	2	2	2	3	5	1	0	0	0	0	0	2	3100	1	0	0	13.2	48.6	157	39.1429
1987	2	4	1	2	2	2	3	5	1	0	0	0	0	0	1	3500	0	0	0		88.5	160	39.1429
1992	2	6	1	2	2	2	3	5	1	0	0	0	0	0	1	3500	0	0	0		52	163	39.1429
1992	2	6	1	2	2	2	3	5	1	0	0	0	0	0	2	4000	0	0	0	7.5	55	155	39.1429
1980	2	4	1	2	2	2	3	5	1	0	0	0	0	0	1	2800	0	0	0	8.8	57	155	39.1429
1990	3	2	1	1	2	2	3	5	1	0	0	0	0	0	2	3500	0	0	0	16	72	152	39.1429
1988	2	2	4	2	2	2	3	5	1	0	0	0	0	0	1	3600	1	0	0	8.3	69	162.5	39.1429
1985	3	2	1	2	2	2	3	5	1	0	0	0	0	0	1	3100	0	0	0	12.2	74	154.5	39.1429
1982	3	1	1	2	2	1	3	5	2	1	0	0	0	0	1	3800	1	0	0	14.6	77	164	39.1429
1983	2	4	1	2	2	1	3	5	2	0	0	0	0	0	2	3500	1	0	1	12.9	55	160	39.1429
1983	2	4	1	2	2	2	3	5	2	0	0	0	0	0	1	2700	1	0	1	12.5	65.5	148	39.1429
1982	2	6	1	2	2	2	3	5	2	0	0	0	0	0	2	2000	1	0	1	11.1	68	158	39.1429
1979	2	3	1	2	2	2	3	5	2	0	0	0	0	0	1	2500	1	0	1	9.7	70.5	148	39.1429
1981	2	4	1	2	2	2	3	5	2	0	0	0	0	0	1	2700	1	0	0		75.8	150	39.1429
1974	3	2	1	2	1	2	3	5	3	1	0	0	0	0	1	3300	0	0	0	12.8	91	156	39.1429
1986	2	6	1	2	2	2	3	5	4	1	0	0	0	0	1	3500	0	0	0		50	156	39.1429
1976	3	2	1	2	2	2	3	2	4	0	0	0	0	0	2	2700	1	0	0	10.7	60.7	161	39.1429
1992	2	2	1	2	1	2	3	5	0						1	3000	0	0	0	10.8	65	156	39.2857
1994	3	6	4	2	2	2	3	5	0						1	3000	0	0	0	14.2	39	148	39.2857
1989	2	4	1	2	2	2	3	5	0						1	3500	0	0	0	10.8	59	152	39.2857
1996	2	6	1	2	2	2	3	5	0						1	2800	0	0	0	11.1	56.5	153	39.2857
1994	3	6	1	2	2	2	3	5	0						1	3100	0	0	0	10	58	159	39.2857
1990	3	2	1	2	2	2	3	5	0						2	2500	0	0	0	11	52	155	39.2857
1996	2	6	1	2	2	2	3	5	0						3	3000	0	0	0		55.7	154	39.2857
1992	3	2	1	2	1	1	3	5	0						1	3200	1	0	0		66	173	39.2857
1996	2	6	1	2	2	2	3	5	0						2	3000	0	0	0		46	145	39.2857
1990	3	6	1	2	2	2	3	5	0						1	3400	0	0	0	11.2	56	150	39.2857
1993	3	4	1	2	2	2	3	5	0						2	3500	0	0	0	11.2	55	160	39.2857
1984	2	4	1	2	2	1	3	1	1	1	0	0	0	0	1	2600	1	1	1	7	49	154	39.2857
1994	3	4	1	2	2	2	3	5	1	1	0	0	0	0	1	3000	0	0	0		49	154	39.2857
1988	3	2	1	2	2	2	3	5	1	0	0	0	0	0	2	3500	0	0	0	9.7	67	154	39.2857
1986	2	6	1	2	2	2	3	5	1	0	0	0	0	0	1	3300	0	0	0	13.1	52.2	148	39.2857
1982	2	6	1	2	2	2	3	1	1	0	0	0	0	0	3	2700	0	0	0	11.1	80	158	39.2857
1994	2	3	1	2	2	2	3	5	1	0	0	0	0	0	1	3100	0	0	0	18.4	84	164	39.2857
1986	2	4	1	2	2	2	3	5	1	0	0	0	0	0	1	2800	1	1	0	13.3	58	153	39.2857
1988	2	2	4	2	2	2	3	2	1	0	0	0	0	0	4	2900	0	0	0	13	52	152	39.2857
1983	2	4	4	2	2	2	3	1	1	0	0	0	0	0	1	2800	0	0	0	13.3	56.5	162	39.2857
1993	2	6	1	2	2	2	3	5	1	0	0	0	0	0	1	3000	0	0	0		68	162	39.2857
1990	2	6	1	2	2	2	3	5	1	0	0	0	0	0	1	3200	1	0	1	12.6	58	160	39.2857
1980	2	4	1	2	2	2	3	5	1	0	0	0	0	0	1	3000	0	0	1	11.2	68	156	39.2857
1991	2	4	1	2	2	2	3	5	1	0	0	0	0	0	1	4000	0	0	0	12.9	53	164	39.2857
1982	2	2	1	2	2	2	3	5	2	0	0	0	0	0	1	3200	0	0	0	11.1	72	156	39.2857
1977	2	6	1	2	2	2	3	5	2	0	0	0	0	0	1	3500	0	0	0	11.7	60	154	39.2857
1984	2	4	1	2	2	2	3	5	2	0	0	0	0	0	1	2900	0	0	0	13.6	59	160	39.2857
1983	2	4	4	2	2	2	3	5	2	0	0	0	0	0	2	3500	0	0	0		96	155	39.2857
1989	2	6	1	2	2	2	3	5	2	0	0	0	0	1	1	3000	0	0	0	14.4	72	157	39.2857
1985	2	4	1	2	2	2	3	5	3	0	0	0	0	0	1	3100	1	0	1	14.3	84	154	39.2857
1982	2	2	2	2	2	2	3	5	3	0	0	0	0	0	1	3500	0	0	1	11.8	56	155	39.2857
1977	2	4	1	2	2	2	3	5	3	0	0	0	0	0	1	4000	0	0	0	13.1	56	146.5	39.2857
1975	2	4	1	2	2	2	3	5	3	0	0	0	0	0	1	3800	1	0	0		82.5	168	39.2857
1976	2	4	1	2	2	2	3	1	3	0	0	0	0	0	2	3500	0	0	0	16.2	70	150	39.2857
1972	3	6	1	2	2	2	3	5	3	0	0	0	0	1	4	3700	0	0	0	13.4	101	163	39.2857
1984	2	4	1	2	2	2	2	2	4	0	0	0	1	1	1	3200	0	0	0	14.5	64	154	39.2857
1986	2	6	1	2	2	2	3	5	3	1	0	0	0	0	1	3500	0	0	0	14.1	60	155	39.3
1996	2	6	1	2	2	2	3	5	0						1	3400	0	0	0	12.1	50	158	39.4286
1992	3	3	1	2	2	2	3	5	0						1	4000	0	0	0		74	167	39.4286
1991	2	4	4	2	2	2	3	5	0						1	2900	0	0	0	11.8	58	158	39.4286
1988	3	6	1	2	2	2	3	5	0						3	2900	1	0	1	10	61	166	39.4286
1996	3	2	1	2	2	2	3	5	0						2	3300	0	0	0	12	75	156	39.4286
1985	4	6	1	2	2	2	3	5	0						1	3000	0	0	0	15	67.5	159	39.4286
1993	2	4	1	2	2	2	3	5	0						1	2800	0	0	0		75	166	39.4286
1993	3	2	1	2	2	2	3	5	0						1	3200	1	0	1		49	162	39.4286
1995	3	6	1	2	2	2	3	5	0						1	3500	1	1	1		44	156	39.4286
1996	3	6	4	2	2	2	3	5	0						3	2700	0	0	0	11.6	59.5	153	39.4286
1994	2	6	1	2	2	2	3	5	0						1	3200	0	0	0	11.4	52	151.5	39.4286
1986	4	2	1	2	2	2	3	5	0						1	3600	0	0	0	7.3	54	160	39.4286
1995	2	2	4	2	2	2	3	5	0						1	3000	0	0	0		68.2	162	39.4286
1994	3	6	4	2	2	2	3	5	0						2	3500	0	0	0		60	154	39.4286
1996	2	6	1	2	2	2	3	5	0						2	3000	0	0	0	9.3	61	168	39.4286
1996	2	6	1	2	2	2	3	5	0						1	3000	0	0	0	8.8	43.5	150	39.4286
1995	2	2	1	2	2	2	3	5	0						1	2600	0	0	0	12	52.5	156	39.4286
1991	3	4	1	2	2	2	3	5	0						2	2500	0	0	0	14.2	55	165	39.4286
1995	2	6	1	2	2	2	3	5	1	1	0	0	0	0	1	2800	0	0	0	14.5	56	150	39.4286
1989	2	4	1	2	2	2	3	5	2	1	0	0	0	0	1	2500	0	0	0	11.2	44.7	150	39.4286
1990	2	3	1	2	2	2	3	5	1	0	0	0		0	1	3200	0	0	0	14.6	57	164	39.4286
1989	3	4	1	2	2	2	3	5	1	0	0	0	0	0	1	3000	0	0	0	11.6	90	156	39.4286
1990	2	4	1	2	2	2	3	5	1	0	0	0	0	0	2	3200	0	0	0	15.5	59.5	149	39.4286
1984	3	2	1	2	2	2	3	5	1	0	0	0	0	0	2	3500	0	0	0	16.4	51.5	160	39.4286
1988	2	4	1	2	1	2	3	5	2	1	0	1	0	0	1	3000	0	0	0		89	155	39.4286
1982	4	2	1	2	2	2	3	5	2	1	0	0	0	0	1	3000	1	0	1	7.1	93.5	156	39.4286
1976	2	4	1	2	2	2	3	5	1	0	0	0	1	0	1	3400	0	0	0	16.6	70.5	149	39.4286
1990	2	4	1	2	2	2	3	5	1	0	0	0	0	1	2	2600	0	0	0		79.5	164	39.4286
1972	2	4	1	2	2	2	3	5	2	0	0	0	0	0	1	3700	0	0	0	14.3	68	151	39.4286
1980	1	4	1	2	2	2	3	5	2	0	0	0	0	0	1	3000	1	0	0	9	66	162	39.4286
1986	2	3	1	2	2	2	3	5	2	0	0	0	0	0	1	3500	0	0	0	14.1	64	175	39.4286
1989	2	4	1	2	2	2	3	5	2	0	0	0	0	0	3	3900	1	0	0	11.9	57	149	39.4286
1984	2	6	1	2	2	2	3	5	4	2	0	2	0	0	2	3500	0	0	0	13.7	57	160	39.4286
1978	2	6	1	2	2	2	3	5	2	0	0	0	0	1	1	3000	0	0	0	9.4	51.5	146.5	39.4286
1983	2	4	1	2	2	2	3	5	4	1	0	0	0	0	2	3600	0	0	0	11.5	70	158	39.4286
1980	2	6	1	2	2	2	3	5	5	2	0	0	0	0	1	4000	0	0	0		62	158	39.4286
1979	2	4	1	2	2	2	3	5	4	0	1	0	0	0	2	3750	0	0	0		92	164	39.4286
1979	2	3	1	2	2	2	3	5	5	2	0	0	0	1	1	3000	0	0	0	10.6	88	166	39.4286
1986	2	4	1	2	2	2	3	5	3	0	0	0	1	1	1	3800	1	0	0	12.5	80	160	39.4286
1977	2	4	1	2	2	2	3	2	4	0	0	0	0	0	3	3300	1	0	0	13.4	81.7	162	39.4286
1987	2	4	1	2	2	2	3	5	4	0	0	0	0	0	1	3500	0	0	0	13.7	79	164	39.4286
1973	2	4	1	2	2	2	3	2	6	0	0	0	1	1	3	2900	1	0	0	14.6	58.9	156	39.4286
1995	2	6	1	2	2	2	3	5	0						1	3000	0	0	0	11.9	43	145	39.5714
1995	2	6	1	2	2	2	3	5	0						1	3000	0	0	0		58	165	39.5714
1991	3	2	1	2	2	2	3	5	0						1	3200	0	0	0	11.4	76	168	39.5714
1988	2	6	4	2	2	2	3	5	0						3	3300	0	0	0	7.3	68	163	39.5714
1992	4	5	1	2	2	2	3	5	0						1	2400	0	0	0	13.4	74.1	156	39.5714
1988	4	1	4	2	2	2	3	5	0						1	3000	0	0	0	15.3	75	161	39.5714
1994	2	6	1	2	2	2	3	5	0						1	3500	0	0	0	14.3	59	154	39.5714
1996	3	2	1	2	2	2	3	2	0						1	3400	0	0	0	18.3	55	152	39.5714
1992	3	2	4	2	2	2	3	5	0						2	3000	1	0	0	14.9	58	173	39.5714
1994	3	6	4	2	2	2	3	5	0						3	3400	1	0	1		60	160	39.5714
1992	2	6	1	2	2	2	3	5	0						1	2900	1	0	1	11.7	49.5	158	39.5714
1989	2	6	1	2	2	2	3	5	0						1	2800	0	0	0	12.2	56	162.5	39.5714
1992	4	2	4	2	2	2	3	5	0						1	3100	1	0	0	13.8	64.5	172	39.5714
1994	4	2	1	2	2	2	3	4	0						1	2800	1	0	0	12.2	53	156.5	39.5714
1993	3	4	1	2	2	2	3	2	0						2	3200	0	0	0	13.3	49	155	39.5714
1988	3	4	1	2	2	2	3	5	1	1	0	0	0	0	1	2500	0	0	0	9.8	45.1	163	39.5714
1986	2	4	1	2	1	2	3	5	1	0	0	0	0	0	1	3400	1	0	0		57	160	39.5714
1990	2	4	1	2	2	2	3	5	1	0	0	0	0	0	1	2700	0	0	0		57	150	39.5714
1986	3	6	1	2	2	2	3	5	1	0	0	0	0	0	1	3000	0	0	0	9.5	61	150	39.5714
1992	2	4	1	2	2	2	3	5	1	0	0	0	0	0	2	3600	0	0	0	9.9	56.5	153	39.5714
1995	2	6	1	2	2	2	3	5	1	0	0	0	0	0	2	2000	1	0	0	13.6	68	160	39.5714
1992	2	2	1	2	2	2	3	5	1	0	0	0	0	0	1	3000	0	0	0	12	70	154	39.5714
1989	2	6	1	2	2	2	3	5	1	0	0	0	0	0	2	3500	0	0	0	13.6	65	160	39.5714
1991	2	6	1	2	2	2	3	5	1	0	0	0	0	0	1	3500	0	0	0	17.1	48	162	39.5714
1978	2	4	1	2	2	2	3	5	1	0	0	0	0	0	1	2400	0	0	0		52.5	156	39.5714
1989	3	6	1	2	2	2	3	5	1	0	0	0	0	0	2	3500	0	0	0		62	167	39.5714
1987	4	6	1	2	2	2	3	1	1	0	0	0	0	0	1	3500	1	0	0	13.6	86	168	39.5714
1984	2	4	1	2	2	2	3	5	1	0	0	0	0	0	2	3000	1	1	1	13.1	67.5	152	39.5714
1992	3	3	1	2	2	2	2	5	1	0	0	0	0	0	1	3200	0	0	0	12.3	56	158	39.5714
1991	2	4	1	2	2	2	3	5	1	0	0	0	0	0	1	2900	0	0	1		65	156	39.5714
1986	2	4	1	2	2	1	3	5	2	1	0	0	0	0	1	2200	1	1	1	13.5	63.2	150	39.5714
1976	2	3	1	2	2	2	3	5	2	1	0	0	0	0	1	3000	0	0	0	9.5	73.5	165	39.5714
1989	2	3	1	2	2	2	3	4	2	0	0	0			2	3600	0	0	0	13.2	64	156	39.5714
1984	2	6	1	2	2	2	3	5	2	0	0	0	0	0	1	3400	1	1	1	9.4	77.5	160	39.5714
1988	3	6	1	2	2	2	3	5	2	0	0	0	0	0	1	3000	0	0	0	10.6	56	161	39.5714
1989	2	6	1	2	2	2	3	5	2	0	0	0	0	0	2	2700	0	0	0	8.3	48	156	39.5714
1988	3	6	1	2	2	2	3	5	2	0	0	0	0	0	1	3000	0	0	0	13.4	60	166	39.5714
1988	3	4	4	2	1	2	3	4	4	2	0	0	0	0	3	3500	1	0	0	11.6	65.8	174	39.5714
1980	2	4	1	2	2	2	3	5	5	0	3	0	0	0	1	2800	1	0	0	11	65	152	39.5714
1984	3	4	1	2	2	2	3	5	2	0	0	0	0	0	1	3300	1	0	0	11.1	83	158	39.5714
1986	2	6	1	2	2	2	3	5	3	0	0	0	0	0	2	3000	0	0	0	9.4	76	154	39.5714
1983	2	6	1	2	2	2	3	5	3	0	0	0	0	0	2	4000	0	0	0	13.6	75.5	158	39.5714
1986	2	6	1	2	2	2	3	5	3	0	0	0	0	0	2	3200	1	0	0	13.4	70	162	39.5714
1980	2	4	1	2	2	2	3	5	3	0	0	0	0	0	1	3800	0	0	0		51	156.5	39.5714
1978	2	4	1	2	2	2	3	5	4	0	0	0	0	0	3	3000	1	0	1	13.7	85	156	39.5714
1979	2	4	1	2	2	2	3	1	7	3	0	0	0	0	1	2400	0	0	0	7.9	49.5	156	39.5714
1981	2	3	1	2	2	2	3	1	5	0	0	0	0	0	1	3500	0	0	0		69	158	39.5714
1976	2	2	1	2	2	2	3	5	5	0	0	0	0	1	2	3500	0	0	0	13	70.3	168	39.5714
1992	2	4	1	2	2	2	3	5	0						1	3500	0	0	0	10.8	62.5	165.7	39.7143
1992	2	6	1	2	2	2	3	5	0						1	3500	0	0	0	10.5	66.5	160	39.7143
1995	3	6	1	2	2	2	3	5	0						1	3900	0	0	0	9.6	55	165	39.7143
1992	2	4	1	2	2	2	3	5	0						1	3600	0	0	0	11.3	58	150	39.7143
1991	3	6	1	2	2	2	3	5	0						1	2900	0	0	0	10.8	58	166	39.7143
1994	3	4	1	2	2	2	3	5	0						1	3000	0	0	0	16.4	52	160	39.7143
1991	3	2	1	2	2	2	3	2	0						1	2400	0	0	0		65.4	148	39.7143
1994	2	6	4	2	2	2	3	4	0						1	3000	0	0	0		60.4	155	39.7143
1988	2	4	1	2	2	2	3	5	0						1	3300	1	0	0	13	68	157	39.7143
1994	2	6	1	2	2	2	3	5	0						1	3500	0	0	0	13	73	164	39.7143
1996	2	6	1	2	2	2	3	5	0						1	3500	0	0	0	14.3	60	163	39.7143
1995	3	6	4	2	2	2	3	1	0						3	3500	1	0	0	14.3	58	161	39.7143
1992	3	2	1	2	2	2	3	5	0						1	3500	1	0	0		56.3	156	39.7143
1991	3	6	4	2	2	2	3	5	0						1	2900	0	0	0	12.6	50.1	147.5	39.7143
1986	3	6	4	1	1	2	3	5	0						1	3300	1	0	0	12	54.2	154	39.7143
1985	3	2	4	2	2	2	3		0						3	3100	0	0	1		60	152	39.7143
1984	2	4	1	2	2	2	3	5	1	0	0	0	0	0	1	3600	0	0	0	10.8	58.2	154	39.7143
1984	2	4	1	2	2	2	3	5	1	0	0	0	0	0	1	3800	0	0	0	11.2	49	158	39.7143
1977	2	4	4	2	2	1	3	5	1	0	0	0	0	0	3	3000	0	0	0	13.2	72	165	39.7143
1989	2	6	1	2	2	2	3	5	1	0	0	0	0	0	1	3100	0	0	0	13.4	64.5	166	39.7143
1985	3	1	1	2	1	2	3	5	1	0	0	0	0	0	1	2700	0	0	0	14.4	57.5	160	39.7143
1992	2	6	1	2	2	2	3	5	1	0	0	0	0	0	4	2100	0	0	0	10.1	47	147	39.7143
1989	2	4	4	2	2	2	3	1	1	0	0	0	0	0	2	3400	1	0	0	8.2	62	138	39.7143
1980	2	6	1	2	2	2	3	5	1	0	0	0	0	0	1	3400	0	0	0	15.7	68.5	150	39.7143
1976	3	4	1	2	2	2	3	5	1	0	0	0	0	0	1	3600	1	0	1	15.1	72.8	160	39.7143
1990	3	4	1	2	2	2	3	5	1	0	0	0	0	0	2	3700	0	0	0	13.1	67.4	159	39.7143
1986	3	2	1	2	2	2	3	5	1	0	0	0	0	0	1	2600	0	0	0		70.5	166.5	39.7143
1992	2	4	1	2	2	2	3	5	1	0	0	0	0	0	1	2500	0	0	0	9.6	61	157	39.7143
1979	2	4	1	2	2	2	3	5	2	1	0	0	0	0	1	3500	1	0	0	9.9	66.7	162	39.7143
1991	3	6	1	2	2	2	3	2	2	1	0	0	0	0	1	3300	0	1	0	15.3	46	162	39.7143
1989	2	2	1	2	2	2	3	5	2	1	0	1	0	0	1	3500	0	0	0	9.5	50	160	39.7143
1983	3	1	1	2	2	2	3	5	2	1	0	0	0	0	2	3600	0	0	0		72.5	166	39.7143
1986	2	4	1	2	2	1	3	5	2	0	0	0	0	0	2	4700	0	0	0	8.5	59	154	39.7143
1976	2	6	1	2	2	2	3	5	2	0	0	0	0	0	1	3000	0	0	0	9.4	59	156	39.7143
1985	2	6	1	2	2	1	3	5	2	0	0	0	0	0	2	3000	0	0	0	12.5	84	162	39.7143
1985	2	6	1	2	2	2	3	5	2	0	0	0	0	0	1	3000	0	0	0	11.7	61.6	158	39.7143
1981	3	2	1	2	2	2	3	5	2	0	0	0	0	0	1	3000	1	0	0		57.6	156	39.7143
1983	3	6	1	2	2	2	3	5	2	0	0	0	0	0	2	3300	0	0	0	8.9	58	150	39.7143
1984	2	4	1	2	2	2	3	2	3	0	0	0	0	0	1	4000	1	0	0		75	158	39.7143
1973	2	2	1	1	1	2	3	5	3	0	0	0	0	0	2	3300	0	0	1		64	160	39.7143
1988	2	4	1	2	2	2	3	5	3	0	0	0	0	0	2	3500	0	0	0		64	162	39.7143
1984	2	4	1	2	2	2	3	5	3	0	0	0	0	0	2	3500	0	0	0		60.5	160	39.7143
1989	3	2	1	2	2	2	3	5	0						1	3500	0	0	0	12.7	52.5	155	39.8571
1996	3	6	1	2	2	2	3	5	0						1	3000	0	0	0	13.1	57	162	39.8571
1989	3	4	1	2	2	2	3	5	0						1	3900	0	0	0	12.1	50.5	160	39.8571
1988	3	4	1	2	2	2	3	5	0						1	3000	0	0	1	11	42	156	39.8571
1989	4	6	1	2	2	2	3	5	0						1	3600	0	0	0	10.2	89	160	39.8571
1991	3	4	1	2	2	2	3	5	0						1	3200	0	0	0	11.4	57	157	39.8571
1991	3	2	1	2	2	2	3	5	0						1	2700	0	0	0	10.9	59	155	39.8571
1991	3	4	1	2	2	2	3	5	0						1	3000	0	0	0	9.3	51	152	39.8571
1990	2	4	1	2	2	2	3	5	0						1	3000	0	0	0	9.7	54.8	164	39.8571
1985	4	2	1	2	2	2	3	5	0						1	3500	0	0	0	13.7	79	156	39.8571
1995	3	6	1	2	2	2	3	5	0						1	3500	0	0	0	14.8	73	157.5	39.8571
1989	3	4	1	2	2	2	3	5	0						1	2700	0	0	0	13.7	53.5	157	39.8571
1993	3	4	1	2	2	2	3	5	0						1	2500	0	0	0	14.9	53	162	39.8571
1995	3	4	1	2	2	2	3	5	0						1	2700	1	0	0	13.1	49.6	158	39.8571
1995	3	4	1	2	2	2	3	5	0						1	3200	0	0	0		48.5	146	39.8571
1993	2	4	1	2	2	2	3	5	0						1	3500	0	0	0	13.7	65	154	39.8571
1996	2	4	1	2	2	2	3	5	0						1	3000	0	0	0	7.7	48	148	39.8571
1996	2	4	1	2	2	2	3	5	0						2	3000	0	0	0	12.6	41	156	39.8571
1992	2	4	1	2	2	2	3	5	2	2	0	0	0	0	1	3700	0	0	1	10.4	68.5	165	39.8571
1988	2	6	1	2	2	2	3	5	1	0	0	0	0	0	1	2800	0	0	0	14	46.5	143	39.8571
1988	2	4	1	2	2	2	3	5	1	0	0	0	0	0	1	3100	1	0	1	11	67.5	155	39.8571
1993	2	4	1	2	2	2	3	5	1	0	0	0	0	0	2	3500	1	0	0	10.6	48.5	156	39.8571
1988	2	4	1	2	2	2	3	4	1	0	0	0	0	0	1	3000	0	0	0	13.8	45	152	39.8571
1989	2	6	1	2	2	2	3	5	1	0	0	0	0	0	2	3500	0	0	0	13.1	45	160	39.8571
1985	3	4	1	2	2	1	3	5	1	0	0	0	0	0	1	3200	0	0	0		68.5	162	39.8571
1988	3	2	1	2	2	2	3	5	1	0	0	0	0	0	1	3500	0	0	0		50.5	158	39.8571
1989	2	3	1	2	2	2	3	5	1	0	0	0	0	0	1	3200	0	0	0	8.6	76.5	153	39.8571
1989	2	6	1	2	2	2	3	5	1	0	0	0	0	0	1	2800	0	0	0	11.1	52.5	152	39.8571
1990	2	6	1	2	2	2	3	5	2	1	0	0	0	0	2	3600	0	0	0	10.8	65.2	149	39.8571
1985	2	4	1	2	2	2	3	5	2	1	0	0	0	0	2	3100	0	0	0	13.3	72	152	39.8571
1988	2	2	1	2	2	2	3	5	2	1	0	0	0	0	1	4100	0	0	0		80	174	39.8571
1986	2	4	1	2	2	2	3	5	3	2	0	0	1	1	1	2500	1	0	0	14.5	65.8	164	39.8571
1979	3	4	1	2	2	2	3	2	2	0	0	0	0	0	1	2500	0	0	0	13.6	57	158	39.8571
1987	2	6	1	2	2	2	3	5	2	0	0	0	0	0	1	3500	0	0	0	11.2	64.5	156.5	39.8571
1982	2	2	1	2	2	2	3	5	2	0	0	0	0	0	1	2700	0	0	1	15.3	72	150	39.8571
1986	2	4	1	2	2	2	3	5	2	0	0	0	0	0	1	2800	0	0	0		82.5	164	39.8571
1980	2	4	1	2	2	2	3	5	2	0	0	0	0	0	1	3000	0	0	0		55	144	39.8571
1983	1	3	1	2	2	2	3	5	2	0	0	0	0	0	2	3000	0	0	0	10.1	55.5	154	39.8571
1983	3	4	1	2	2	2	3	5	2	0	0	0	0	0	1	3500	0	0	0		62	161	39.8571
1985	3	4	1	2	1	2	3	3	3	1	0	0	0	0	1	3300	1	1	0	11.8	67	156	39.8571
1984	2	6	1	2	2	2	3	5	2	0	0	0	1	1	2	2800	0	0	0	12.4	74	158	39.8571
1981	3	4	1	2	2	2	3	5	3	0	0	0	0	0	1	3100	1	1	0	14.2	64	153	39.8571
1994	2	6	1	2	2	2	3	5	0						1	3000	1	1	0	13	67	164.5	40
1992	2	2	1	2	2	2	3	5	0						2	3000	0	0	0	14.8	57	157	40
1991	3	6	1	2	2	2	3	5	0						1	3500	0	0	0		74.5	166	40
1986	2	4	4	2	2	2	3	5	0						2	3700	0	0	0	10.3	71	155	40
1991	3	1	1	2	2	2	3	5	0						1	3300	0	0	0	11.1	73.5	160	40
1992	3	6	1	2	2	2	3	5	0						2	2800	0	0	0	11.8	64	160	40
1987	3	2	1	2	2	2	3	5	0						1	3000	1	0	0	10.2	48	156	40
1989	3	2	1	2	1	2	3	5	0						1	3300	0	0	0	12.6	65	158	40
1995	3	6	4	2	2	2	3	5	0						1	3000	0	0	0	16.3	59.1	161	40
1993	3	5	1	2	2	2	3	5	0						2	3000	0	0	0	13.8	58	163	40
1988	2	4	1	2	2	2	3	5	0						1	2500	0	0	0		50.5	160	40
1996	2	6	2	2	2	2	3	5	0						1	2000	1	0	0	13.7	87	154	40
1995	2	4	4	2	2	2	3	5	0						2	3000	0	0	0	15.7	56	158	40
1991	3	6	1	2	2	2	3	5	0						1	3000	0	0	0		61.5	146	40
1996	2	6	1	2	2	2	3	5	0						1	3500	0	0	0	13.2	50.7	149	40
1992	3	4	1	2	2	2	3	5	0						1	3000	0	0	0	10.9	69.5	168	40
1993	2	6	1	2	2	2	3	5	0						1	3000	0	0	0	12.5	59.5	156	40
1982	2	2	1	2	2	2	3	5	0						1	3500	0	0	0	16.1	78.4	162	40
1987	3	1	1	2	2	2	3	5	0						1	3000	0	0	0	11.4	88	171	40
1978	3	2	1	2	2	2	3	5	0						1	3500	0	0	1	14.8	74.5	164	40
1994	2	6	1	2	2	2	3	5	2	0	0	2	0	0	1	4200	0	0	0	12	58	158	40
1989	2	4	4	2	2	2	3	5	1	0	0	0	1	0	2	2800	1	0	0	13.1	59	156.5	40
1995	3	6	1	2	2	2	3	5	1	0	0	0	0	0	1	2800	0	0	0	9.8	60	160	40
1993	2	6	1	2	2	2	3	5	1	0	0	0	0	0	2	3700	0	0	0	11.3	62.5	160	40
1986	2	2	1	2	2	2	3	3	1	0	0	0	0	0	1	2500	0	0	0	9.5	55	154	40
1987	2	4	1	2	2	2	3	5	1	0	0	0	0	0	1	3600	0	0	0	13.2	57	154	40
1991	2	4	4	2	2	2	3	5	1	0	0	0	0	0	1	3000	1	0	0	14.5	50.2	152	40
1988	2	2	1	2	2	2	3	5	1	0	0	0	0	0	1	3800	0	0	0	14.6	61	170	40
1993	3	4	1	2	2	2	3	5	1	0	0	0	0	0	1	3600	1	1	1		64	170	40
1993	2	4	1	2	2	2	3	5	1	0	0	0	0	0	1	2400	1	1	1	10.8	47	150	40
1984	2	4	1	2	2	2	3	5	1	0	0	0	0	0	1	4000	0	0	1	17.8	83	160	40
1986	2	4	1	2	2	2	3	5	1	0	0	0	0	0	1	3000	0	0	0	16.2	65	161	40
1994	2	4	1	2	2	2	3	5	1	0	0	0	0	0	1	3400	0	0	0		63	156	40
1983	4	6	1	2	2	2	3	5	1	0	0	0	0	0	1	3000	1	0	0	19.5	57	162	40
1986	2	6	1	2	2	2	3	5	2	1	0	0	0	0	1	3000	0	0	1	7.8	53	158	40
1989	3	4	1	2	2	2	3	5	2	1	0	0	0	0	1	3000	0	0	0		45	150	40
1973	2	4	1	2	2	2	3	5	2	0	0	0	0	0	1	3200	0	0	0	9	72.8	154	40
1988	2	6	1	2	2	2	3	5	2	0	0	0	0	0	1	3200	0	0	0	10.3	64.5	154	40
1982	3	4	1	2	2	2	3	5	2	0	0	0	0	0	1	2700	0	0	0	11.2	67	167.5	40
1985	3	6	1	2	2	1	3	5	2	0	0	0	0	0	2	4000	1	1	0	16	66.5	161.5	40
1992	2	4	1	2	2	2	3	1	2	0	0	0	0	0	1	3500	1	1	0	13.5	77.2	169	40
1988	3	4	1	2	2	2	3	5	2	0	0	0	0	0	1	2800	0	0	0		78.3	156	40
1987	2	4	1	2	2	2	3	5	2	0	0	0	0	0	1	3400	0	0	0	11.1	52.5	162	40
1981	2	2	1	2	2	2	3	5	2	0	0	0	0	0	1	3000	0	0	0	15.8	75	146	40
1989	2	4	1	2	2	2	3	5	2	0	0	0	0	0	1	3300	0	0	0	12.9	53	160	40
1980	3	3	1	2	2	2	3	5	2	0	0	0	0	0	1	3400	0	0	0	16.1	62	145	40
1982	2	4	1	2	2	2	3	5	2	0	0	0	0	0	1	3500	0	0	0	10.9	70	160	40
1980	2	4	1	2	2	2	3	5	2	0	0	0	0	0	2	3000	0	0	0	12.5	63	159	40
1977	4	1	1	2	2	2	3	5	3	1	0	0	0	0	1	3000	1	0	1	12.3	82.5	151.5	40
1991	2	4	1	2	2	2	3	5	4	2	0	0	0	0	2	3000	1	0	0		60	150	40
1982	2	6	1	2	2	2	3	5	3	0	0	0	0	0	3	3300	0	0	0	11.9	64.5	168	40
1979	2	4	1	2	2	2	3	5	3	0	0	0	0	0	2	2800	0	0	0	13.5	64.4	154	40
1982	2	4	1	2	2	2	3	5	3	0	0	0	0	0	1	2500	0	0	0	13.2	60	151	40
1979	3	6	1	2	2	2	3	5	3	0	0	0	0	0	2	3000	1	0	0	8.7	71.5	156	40
1988	3	6	1	2	2	2	3	5	4	1	0	0	0	0	2	3300	0	0	0	14.1	57.5	154	40
1979	2	4	1	2	2	2	3	4	4	0	0	0	0	0	3	4000	0	0	0		64.5	166	40
1992	3	4	1	2	2	2	3	5	0						1	3500	0	0	0	12.8	61	168	40.1429
1992	3	4	1	2	2	2	3	5	0						1	3000	0	0	0		56	155	40.1429
1995	3	3	1	2	2	2	2	5	0						1	2700	1	0	0	9.5	52	164	40.1429
1990	3	4	1	2	2	2	3	5	0						1	3000	0	0	0	13.1	60	153	40.1429
1995	3	6	1	2	2	2	3	5	0						1	3900	0	0	0	9.8	69	164	40.1429
1991	3	4	1	2	2	2	3	5	0						1	3000	0	0	0	14.6	60	152	40.1429
1995	2	6	1	2	2	2	3	5	0						1	3000	0	0	0	12.9	54	150	40.1429
1994	2	4	1	2	2	2	3	5	0						1	3000	0	0	0		58	157	40.1429
1989	2	6	1	2	2	2	3	4	0						1	3500	0	0	0	11.9	74	158	40.1429
1985	3	4	1	2	2	2	3	2	0						1	3000	0	0	0	17.3	63	158	40.1429
1992	3	2	4	2	2	2	3	5	0						1	3900	0	0	0	13.8	60	158	40.1429
1991	2	6	1	2	2	2	3	5	0						1	3700	0	0	0	14.3	53	150	40.1429
1995	2	4	1	2	2	2	3	5	0						1	2500	0	0	0	11.4	59.5	148.5	40.1429
1992	2	6	4	2	2	2	3	5	0						2	2700	0	0	0		60	158.5	40.1429
1995	2	6	1	2	2	2	3	5	0						1	3200	0	0	0		46	158	40.1429
1978	3	1	1	2	2	2	3	5	0						1	3500	0	0	1	16.7	67.5	147	40.1429
1993	3	6	1	2	2	2	3	5	0						1	4500	0	0	0		63	154	40.1429
1988	3	4	1	2	2	2	3	5	1	0	0	0	0	0	2	3900	1	0	0	9.9	70	164	40.1429
1991	3	2	1	2	2	2	3	5	1	0	1	0	0	0	1	3500	0	0	0		64	154	40.1429
1990	2	4	1	2	2	1	3	5	1	0	0	0	0	0	1	3600	0	0	0	10.6	79	160	40.1429
1987	2	4	1	2	2	2	3	5	1	0	0	0	0	0	1	3100	0	0	0	10.3	56	149	40.1429
1991	2	4	1	2	2	2	3	4	1	0	0	0	0	0	1	3500	0	0	0	10.1	49.5	155.7	40.1429
1984	2	4	1	2	2	2	3	5	1	0	0	0	0	0	1	4500	0	0	0	12.2	71	158	40.1429
1990	2	4	1	2	2	2	3	5	1	0	0	0	0	0	1	3000	0	0	1	12.8	67.5	160.5	40.1429
1991	3	6	1	2	2	2	3	5	1	0	0	0	0	0	2	3300	0	0	0	15	72	166	40.1429
1990	2	6	1	2	2	2	3	5	1	0	0	0	0	0	1	3400	0	0	0	17.2	46	154	40.1429
1986	3	4	1	2	2	2	3	5	1	0	0	0	0	0	1	3000	0	0	0	9	80	158	40.1429
1986	2	6	1	2	2	2	3	5	1	0	0	0	0	0	1	3700	0	0	0	14.7	74	155	40.1429
1987	2	4	1	2	2	2	3	5	1	0	0	0	0	0	1	4000	0	0	0	9.7	87	154	40.1429
1979	3	4	1	2	2	2	3	5	1	0	0	0	0	0	1	3800	0	0	0	12.7	63.5	152	40.1429
1988	2	4	1	2	2	2	3	5	2	1	0	0	0	0	1	3500	0	0	1	14.8	91	162	40.1429
1987	2	4	1	2	2	2	3	5	2	1	0	0	0	0	1	3500	0	0	1	13.6	47	163	40.1429
1984	2	6	1	2	2	2	3	5	1	0	0	0	0	1	2	3500	0	0	1		68.5	150	40.1429
1979	2	4	1	2	2	2	3	5	2	0	0	0	0	0	1	2100	0	1	1	11.5	61.9	151	40.1429
1980	2	4	1	2	2	2	3	5	2	0	0	0	0	0	1	3200	0	0	0	9.7	83	167	40.1429
1988	2	6	1	2	2	2	3	5	2	0	0	0	0	0	1	3200	0	0	0	9.9	65.5	166	40.1429
1978	2	6	1	2	2	2	3	5	2	0	0	0	0	0	1	3500	0	0	0	10.5	60	160	40.1429
1987	2	4	1	2	2	2	3	1	2	0	0	0	0	0	1	2800	1	1	1	11.5	50	150	40.1429
1984	2	6	1	2	2	2	3	5	2	0	0	0	0	0	1	3300	0	0	0	13.7	73	158	40.1429
1982	3	6	1	2	2	2	3	5	2	0	0	0	0	0	1	3500	0	0	0	15	50	155	40.1429
1987	2	6	1	2	2	2	3	4	2	0	0	0	0	0	1	3600	0	0	0		56	165	40.1429
1989	2	2	4	2	2	2	3	5	2	0	0	0	0	0	2	3600	0	0	0	10.4	71	153	40.1429
1987	2	3	1	2	2	2	3	2	2	0	0	0	0	0	2	3500	0	0	1		53	162	40.1429
1986	2	6	1	2	2	2	3	5	2	0	0	0	0	0	1	3300	0	0	1	13.4	56.5	165	40.1429
1979	2	4	1	2	2	2	3	5	3	0	0	0	0	0	2	3800	1	0	0	15.2	88.8	160	40.1429
1984	2	6	1	2	2	2	3	5	3	0	0	0	0	0	1	2500	0	0	0		69	152	40.1429
1976	2	6	1	2	2	2	3	5	3	0	0	0	0	0	1	3300	0	0	0	9.3	59	150	40.1429
1974	2	6	1	2	2	2	3	5	5	2	0	0	0	0	1	3500	1	0	0	10.9	88.5	160	40.1429
1976	2	4	1	2	2	2	3	5	4	0	0	0	0	0	3	3400	0	0	0	11.6	62	162	40.1429
1972	2	6	1	2	1	2	3	5	4	0	0	0	0	0	3	3000	0	0	0	15.3	77	158	40.1429
1984	2	4	1	2	2	2	3	2	5	1	0	0	0	0	1	3200	0	0	0		71.5	164	40.1429
1996	2	6	1	2	2	2	3	5	0						3	2300	0	0	0	11.8	49	144	40.2857
1987	3	2	1	2	2	2	3	5	0						2	2900	0	0	0		53	147	40.2857
1996	2	3	1	2	2	2	3	5	0						1	3000	0	0	0		53	153	40.2857
1991	2	4	4	2	2	2	3	5	0						1	3700	0	0	1	11.6	71	160	40.2857
1994	2	6	1	2	2	2	3	5	0						1	3000	0	0	0	11.7	65	157	40.2857
1993	3	6	4	2	2	2	3	5	0						1	3000	0	0	0	10.9	58.5	155	40.2857
1995	2	6	1	2	2	2	3	5	0						1	3000	1	0	0	11.6	54.5	152	40.2857
1975	4	2	4	2	2	2	3	5	0						1	3000	0	0	0	14.7	70.8	163	40.2857
1995	2	4	4	2	2	2	3	5	0						2	3000	1	0	0	11.3	68	164	40.2857
1994	2	6	1	2	2	2	3	5	0						2	3300	0	0	0	8.8	48.5	154	40.2857
1993	2	4	1	2	2	2	3	5	0						1	3000	0	0	0	20.4	61	168	40.2857
1990	3	2	1	2	2	2	3	5	0						1	3500	0	0	0		63	168	40.2857
1991	2	2	1	2	2	2	3	5	0						1	3000	0	0	0	9.4	47	158	40.2857
1990	3	2	1	2	2	2	3	5	0						1	3300	0	0	0	15.3	65	152	40.2857
1992	3	6	1	2	2	2	3	5	0						1	3000	0	0	0	15.7	51	162	40.2857
1989	4	1	1	2	2	2	3	5	0						1	3300	0	0	0	10.4	80	163.7	40.2857
1985	4	1	4	2	2	2	3	5	0						1	3200	1	0	0	13.4	55	157	40.2857
1989	3	4	1	2	2	2	3	5	1	0	0	0	0	0	2	3800	0	0	0	9.4	50.5	157	40.2857
1995	3	6	1	2	2	2	3	5	1	0	1	0	0	0	1	3600	0	0	0	14.2	50	156	40.2857
1992	3	4	1	2	2	2	3	5	1	0	0	0	0	0	1	3000	1	0	0	15.4	54.2	157	40.2857
1987	2	4	1	2	2	2	3	5	1	0	0	0	0	0	1	2500	0	0	0	10.3	66.5	161	40.2857
1992	1	6	1	2	2	2	3	5	1	0	0	0	0	0	1	3300	1	0	0	13.5	70	151	40.2857
1986	2	4	1	2	2	2	3	5	1	0	0	0	0	0	1	3500	1	0	1	15.1	67.5	158	40.2857
1995	2	6	1	2	1	2	3	1	1	0	0	0	0	0	1	3500	1	1	1	15.1	62.3	158	40.2857
1985	3	6	1	2	2	2	3	5	1	0	0	0	0	0	1	4000	0	0	0	13.3	59	164	40.2857
1993	3	6	1	2	2	2	3	5	1	0	0	0	0	0	1	3000	0	0	0		86	150	40.2857
1988	2	6	1	2	2	2	3	5	1	0	0	0	0	0	1	3500	0	0	1	11.7	67	165	40.2857
1989	1	6	1	2	2	2	3	5	1	0	0	0	0	0	1	3200	0	0	0	12	49	148	40.2857
1995	3	6	4	2	2	2	3	5	1	0	0	0	0	0	1	3000	1	1	0	13.6	51	162	40.2857
1987	2	6	1	2	2	2	3	5	2	1	0	0	0	0	1	3500	0	0	0	8.2	65	155	40.2857
1993	2	3	1	2	2	2	3	5	2	1	0	0	0	0	1	3200	0	0	0	15	75	160	40.2857
1977	2	4	1	2	2	2	3	5	2	1	0	0	0	0	1	3200	0	0	0		79	153	40.2857
1978	2	2	1	2	2	2	3	4	2	0	0	0	0		1	2500	0	0	0	11.1	60	151	40.2857
1984	2	4	1	2	2	2	3	5	2	0	0	0	0	0	1	3500	0	0	0	10.6	58	156	40.2857
1987	2	4	1	2	2	2	3	5	2	0	0	0	0	0	1	3300	0	0	0	14.3	67.5	156	40.2857
1988	2	6	1	2	2	2	3	5	2	0	0	0	0	0	1	3000	1	0	1	14.5	57	164.5	40.2857
1978	3	3	1	2	2	2	3	5	2	0	0	0	0	0	1	3200	0	0	0	13.7	58.5	162	40.2857
1973	2	4	1	2	2	2	3	5	2	0	0	0	0	0	1	4300	0	0	0	15	80	152	40.2857
1994	2	4	1	2	2	2	3	2	3	1	0	0	0	0	1	4500	0	1	0	17.9	74	175	40.2857
1978	2	6	1	2	2	2	3	5	4	1	1	0	0	0	1	3000	0	0	0		60	150	40.2857
1984	3	4	1	2	2	2	3	5	3	0	0	0	0	0	2	2700	0	0	0	8.5	72	156.5	40.2857
1974	2	2	1	2	2	1	3	1	3	0	0	0	0	0	3	3100	1	1	0	15.2	74.5	154	40.2857
1992	3	6	1	2	2	2	3	5	0						1	3500	0	0	0	12.7	40.3	149	40.4286
1995	2	6	1	2	2	2	3	5	0						1	3000	0	0	0	11	48	148	40.4286
1993	2	4	1	2	2	2	3	5	0						1	3500	0	0	0	14	52	150	40.4286
1991	3	4	1	2	2	2	3	5	0						1	2900	0	0	0		97	156	40.4286
1990	4	2	4	2	2	2	3	5	0						1	2600	0	0	0	14.6	58	168	40.4286
1992	3	2	1	2	2	2	3	5	0						1	2500	0	0	0		59	164	40.4286
1996	3	6	1	2	2	2	3	3	0						1	3500	0	0	0	11.6	47	153	40.4286
1994	2	4	1	2	2	2	3	5	0						1	3000	0	0	0	9.8	42.5	146.5	40.4286
1989	3	4	1	2	2	2	3	5	0						1	3800	0	0	0	12.5	86	155	40.4286
1993	3	4	1	2	2	2	3	5	0						1	3300	0	0	0	10.1	69	158	40.4286
1988	4	2	4	2	2	2	3	5	0						1	3600	0	0	0	10.3	68.5	164	40.4286
1996	2	6	4	2	2	2	3	5	0						1	3500	1	0	0	13.8	51	153	40.4286
1994	2	2	1	2	2	2	3	5	0						3	3500	0	0	0		60.5	150	40.4286
1992	2	4	1	2	2	2	3	5	0						1	3200	0	0	0		56	152	40.4286
1992	2	6	1	2	2	2	3	5	1	1	0	0	0	0	1	3000	1	1	1		68.5	159	40.4286
1995	2	4	4	2	2	1	3	5	2	2	0	0	0	0	1	3000	0	0	0	10	56.5	156	40.4286
1992	2	6	1	2	2	2	3	5	1	0	0	0	0	0	1	2800	0	0	0		49.5	157	40.4286
1990	2	4	1	2	2	2	3	5	1	0	0	0	0	0	1	3400	0	0	1	10.1	81	155	40.4286
1989	2	6	1	2	2	2	3	5	1	0	0	0	0	0	1	3500	1	0	1	11.9	63	155	40.4286
1986	2	4	1	2	2	2	3	5	1	0	0	0	0	0	1	2800	1	0	0	15.8	72	162	40.4286
1990	3	2	1	2	2	2	3	5	1	0	0	0	0	0	1	3500	0	0	0	12.9	59.7	152	40.4286
1987	3	4	1	2	2	2	3	5	1	0	0	0	0	0	1	3000	0	0	1	13.4	49	148	40.4286
1993	2	4	1	2	2	2	3	5	1	0	0	0	0	0	1	3800	0	0	0		94	152	40.4286
1984	2	2	4	2	2	2	3	5	1	0	0	0	0	0	1	3700	1	0	1		58	163	40.4286
1977	3	2	4	2	2	2	3	1	1	0	0	0	0	0	3	3000	0	0	1		52	154	40.4286
1993	3	6	4	2	2	2	3	5	1	0	0	0	0	0	2	3900	0	0	0		112.5	174	40.4286
1986	2	4	1	2	2	2	3	5	1	0	0	0	0	0	1	2900	0	0	0		63	156	40.4286
1991	2	4	1	2	2	2	3	5	2	1	0	1	0	0	1	3100	0	0	0		60.5	149	40.4286
1986	2	4	1	2	2	2	3	5	2	0	0	0	0	0	1	3300	1	0	0	13.1	61	167	40.4286
1985	2	4	1	2	2	2	3	5	2	0	0	0	0	0	1	3400	1	0	0		49	156	40.4286
1988	2	6	1	2	2	2	3	5	2	0	0	0	0	0	1	3500	0	0	0	11.7	58	155	40.4286
1981	2	4	1	2	2	2	3	5	2	0	0	0	0	0	1	3800	1	1	1	15.4	79	160	40.4286
1984	3	4	1	2	2	2	3	5	2	0	0	0	0	0	1	2500	0	0	0	16.6	58.5	156.5	40.4286
1984	3	4	1	2	1	2	3	5	2	0	0	0	0	0	1	3750	1	0	1	15	58.7	164	40.4286
1992	2	6	1	2	2	2	3	5	2	0	0	0	0	0	1	3900	0	0	1		87	162	40.4286
1979	2	6	1	2	2	2	3	5	2	0	0	0	0	0	1	4000	0	0	0		70	160	40.4286
1985	2	4	1	2	2	2	3	5	2	0	0	0	0	0	1	3400	0	0	1	9.7	66.7	157.5	40.4286
1987	2	3	4	2	2	1	3	5	2	0	0	0	0	0	3	3500	1	0	0	15	78.5	161	40.4286
1980	3	6	1	2	2	2	3	5	3	0	0	0	0	0	2	3500	0	0	0		81	158	40.4286
1983	3	4	1	2	2	2	3	5	3	0	0	0	0	0	1	4000	0	0	0	10.7	86	163	40.4286
1978	2	4	1	2	2	2	3	3	3	0	0	0	0	0	1	3200	0	0	0	16.4	72	154	40.4286
1983	3	6	1	2	2	2	3	5	3	0	0	0	0	0	1	4500	0	0	0	14.7	91	162	40.4286
1994	3	6	1	2	2	2	3	5	0						1	3200	0	0	0		50	156	40.5714
1996	3	6	1	2	2	2	3	5	0						1	3500	0	0	0		59	164	40.5714
1992	3	6	1	2	2	2	3	4	0						1	3000	0	0	0		71.5	160	40.5714
1992	3	2	1	2	2	2	3	5	0						1	3400	0	0	1		59	158	40.5714
1991	3	6	1	2	2	2	3	5	0						1	3000	0	0	0	11.8	83	163	40.5714
1992	4	6	1	2	2	2	3	5	0						1	3000	1	1	1	7.6	64	160	40.5714
1990	3	2	1	2	2	2	3	5	0						1	3000	1	0	1	9.8	57.5	154	40.5714
1986	2	2	1	2	2	2	3	5	0						1	2900	1	0	0	8.2	49	156	40.5714
1996	3	6	4	2	2	2	3	5	0						3	3200	1	0	1	8.1	49.8	158	40.5714
1992	2	6	1	2	2	2	3	5	0						1	2200	0	0	0	12.3	50.7	156	40.5714
1991	2	4	4	2	2	2	3	5	0						1	3300	0	0	0	15.2	101	167	40.5714
1991	3	2	1	2	2	2	3	5	0						1	2700	0	0	0	14.7	75.5	164	40.5714
1991	3	1	1	2	2	2	3	1	0						1	3200	0	0	0	14.1	60.8	150	40.5714
1995	2	4	1	2	2	2	3	5	0						1	2500	0	0	0	14.6	54.5	150	40.5714
1993	2	7	1	2	2	2	1	5	0						1	3200	0	0	0		66	156	40.5714
1995	2	6	1	2	2	2	3	5	0						1	2800	0	1	0		49	154	40.5714
1990	2	4	4	2	2	2	3	2	0						2	3000	0	0	0	10.6	69	160.5	40.5714
1995	3	6	4	2	2	2	3	5	0						2	4000	1	1	1	14	76	154	40.5714
1991	4	2	1	2	2	2	3	5	0						1	3600	0	0	0	13.3	79.3	174	40.5714
1996	2	4	1	2	2	2	3	5	0						1	2800	1	0	0	19.3	58	152	40.5714
1989	4	4	1	2	2	2	3	5	0						1	3000	0	0	0	12.6	57.5	153	40.5714
1996	2	6	1	2	2	2	3	5	0						1	2800	0	0	0	12.3	53.8	159	40.5714
1990	3	2	4	2	2	2	3	5	0						2	3700	0	0	0		64.5	143.5	40.5714
1992	3	6	4	2	2	2	3	5	0						2	3200	1	0	0	7.3	46.6	147	40.5714
1995	3	4	1	2	2	2	3	5	0						1	3000	0	0	0	11.8	59	165	40.5714
1988	2	4	1	2	2	2	3	5	0						1	3400	0	0	0	12	55	152	40.5714
1992	2	4	1	2	2	2	3	5	1	1	0	0	0	0	1	3700	0	0	0	13	59	156	40.5714
1986	2	2	4	2	2	2	3	1	1	1	0	0	0	0	1	3000	0	0	0		64.5	150	40.5714
1988	3	2	1	2	2	2	3	5	2	2	0	0	2	0	1	3700	0	1	1	9.7	70	152	40.5714
1989	3	6	1	2	2	2	3	5	1	0	0	0	0	0	1	3200	1	0	1	11.3	71	156	40.5714
1986	2	3	1	2	2	2	3	5	1	0	0	0	0	0	1	3400	0	0	0	9.1	60	163	40.5714
1988	3	2	1	2	2	2	3	5	1	0	0	0	0	0	1	3200	0	0	0	11.1	62	172	40.5714
1988	3	6	1	2	2	2	3	5	1	0	0	0	0	0	1	2900	0	0	0	9.9	49	158	40.5714
1988	2	4	1	2	2	2	3	5	1	0	0	0	0	0	1	3000	0	0	0	16.5	55.5	157	40.5714
1985	2	3	1	2	2	2	3	5	1	0	0	0	0	0	1	3500	1	0	0		81.5	156	40.5714
1989	3	4	1	2	2	2	3	5	1	0	0	0	0	0	1	3500	0	0	0	10.6	57.5	155	40.5714
1984	2	4	1	2	2	2		5	1	0	0	0	0	0	1	3200	0	0	0	14.4	67.5	162	40.5714
1990	2	6	1	2	2	2	3	5	1	0	0	0	0	0	1	3400	0	0	0	13.7	68	165	40.5714
1987	2	6	1	2	2	2	3	5	1	0	0	0	0	0	1	4100	1	0	0		85.5	163	40.5714
1995	3	6	4	2	2	2	3	5	1	0	0	0	0	0	2	2000	0	0	0	10.2	50	157	40.5714
1982	3	4	1	2	2	2	3	5	1	0	0	0	0	0	1	3200	0	0	0	14.6	73	160	40.5714
1985	2	4	1	2	2	2	3	5	1	0	0	0	0	0	1	3500	0	0	0		80	157	40.5714
1992	2	4	1	2	2	2	3	5	2	1	0	0	0	0	1	3300	0	0	0	9.4	110	165	40.5714
1986	3	4	1	2	2	2	3	5	2	0	1	0	0	0	1	2800	1	0	0	12	83	162	40.5714
1976	2	4	4	2	2	2	3	5	2	0	0	0	0	0	1	3000	0	0	0	11.1	45.1	150	40.5714
1986	2	4	1	2	2	2	3	5	2	0	0	0	0	0	1	3700	0	0	0	18.4	66.7	160	40.5714
1989	3	4	1	2	2	2	3	5	2	0	0	0	0	0	2	3000	1	0	1	10.2	75	160	40.5714
1986	2	4	1	2	2	2	3	4	2	0	0	0	0	0	1	3200	0	0	0		69	162	40.5714
1974	3	4	1	2	2	2	3	5	2	0	0	0	0	0	3	3900	0	0	0	13.2	83.5	158.5	40.5714
1983	2	4	1	2	2	2	3	5	3	0	0	0	0	0	1	3500	0	0	1	9.1	45	145	40.5714
1984	2	4	1	2	2	2	3	5	3	0	0	0	0	0	1	3500	0	0	0	14.8	80	164	40.5714
1984	2	6	1	2	2	2	3	5	3	0	0	0	0	0	2	3700	0	0	0	14.5	55	162	40.5714
1975	2	4	1	2	2	2	3	5	4	1	0	0	1	0	2	1900	0	1	1	10.4	55	147	40.5714
1975	3	3	1	2	2	2	3	5	5	0	0	0	0	0	1	3350	0	0	0	14.9	62	154	40.5714
1992	2	6	1	2	2	2	3	5	0						1	3500	0	0	0	19.4	76	157	40.7143
1994	2	4	1	2	2	2	3	5	0						1	3500	0	0	0		51.5	155	40.7143
1990	3	2	1	2	2	2	3	5	0						1	3000	0	0	0	13.1	67.5	157	40.7143
1991	3	2	1	2	2	2	3	5	0						1	3000	0	0	0	9.4	67.5	152	40.7143
1990	2	2	1	2	2	2	3	5	0						2	3000	0	0	0	9.6	62	161	40.7143
1996	2	6	1	2	2	2	3	5	0						1	3000	0	0	0	8.7	61	162	40.7143
1995	3	6	1	2	2	2	3	5	0						1	2700	0	0	0		66.5	155	40.7143
1995	3	4	1	2	2	2	3	5	0						1	3000	0	0	0		64	160	40.7143
1996	3	7	1	2	2	2	3	5	0						2	3100	0	0	0		60	156	40.7143
1992	2	6	1	2	2	2	3	5	0						1	4000	0	0	0	10.9	56.2	155	40.7143
1993	2	4	1	2	2	2	3	5	0						1	2700	0	0	0		49.5	139	40.7143
1990	3	2	1	2	2	2	2	5	0						1	3500	0	0	0		43.5	146	40.7143
1996	2	2	1	2	2	2	3	5	0						1	3100	0	0	0		48	156	40.7143
1970	2	2	1	2	2	2	3	5	0						1	3500	1	0	0		52.5	155	40.7143
1985	3	2	1	2	2	2	3	5	0						1	3500	0	0	0	10.2	60	167	40.7143
1992	4	5	1	2	2	2	3	2	1	0	0	0	0	0	2	2200	0	0	0	12	68	153.5	40.7143
1987	2	2	1	2	2	2	3	5	1	0	0	0	0	0	1	3500	0	0	0	10.7	74	155	40.7143
1995	2	6	1	2	2	2	3	5	1	0	0	0	0	0	2	3000	0	0	1	11.7	55	162	40.7143
1991	3	4	1	2	2	2	3	5	1	0	0	0	0	0	1	3500	0	0	0	8.2	45.5	162	40.7143
1992	2	6	4	2	1	2	3	5	1	0	0	0	0	0	1	3500	1	0	0	14.2	55	166	40.7143
1988	2	4	1	2	2	2	3	3	1	0	0	0	0	0	1	3700	1	1	0		81.5	159	40.7143
1986	2	4	1	2	2	2	3	5	1	0	0	0	0	0	1	3300	0	0	0		53	150	40.7143
1990	2	4	1	2	1	2	3	5	1	0	0	0	0	0	1	3500	1	0	0		53	162	40.7143
1984	2	4	4	2	2	2	3	5	1	0	0	0	0	0	1	3000	0	0	0	12.6	57	156	40.7143
1990	2	6	1	2	2	2	3	5	1	0	0	0	0	0	3	3000	0	0	0	13.6	57.5	152	40.7143
1988	4	1	1	2	2	2	3	4	1	0	0	0	0	0	2	3700	0	0	0	12.2	51	163	40.7143
1988	2	4	1	2	2	2	3	5	2	0	0	0	0	0	1	3000	0	0	0	13.2	48	158	40.7143
1988	2	4	1	2	2	2	3	5	3	2	0	2	0	0	1	3000	0	0	0	15.6	73	162	40.7143
1972	3	4	1	2	1	1	3	5	4	3	0	0	0	0	1	2900	0	0	0	9.7	70	158	40.7143
1982	2	4	1	2	2	2	3	5	2	0	0	0	0	0	1	3200	0	0	0	13.5	63	157	40.7143
1976	2	6	1	2	2	2	3	5	2	0	0	0	0	0	2	3300	0	0	0		89.5	162	40.7143
1983	2	4	1	2	2	2	3	5	2	0	0	0	0	0	1	3300	0	0	0		54.7	152	40.7143
1987	2	4	1	2	2	2	3	5	2	0	0	0	0	0	1	3000	0	0	0	14.2	65	153	40.7143
1986	2	2	1	2	2	2	3	5	2	0	0	0	0	0	1	4000	0	0	0	14.1	68	157	40.7143
1977	2	4	1	2	2	2	3	5	4	1	0	1	0	0	1	3400	0	0	0	12.4	66	155	40.7143
1977	2	6	1	2	2	2	3	5	4	0	0	0	0	0	1	4000	0	0	0	8.5	105	161	40.7143
1975	2	4	1	2	2	2	3	5	4	0	0	0	0	0	1	3400	0	0	0		58	155	40.7143
1975	2	4	1	2	2	2	3	1	4	0	0	0	0	1	1	3500	1	1	1	12.3	64	152	40.7143
1988	3	2	1	2	2	2	3	5	0						1	4600	0	0	0		78	152	40.8571
1990	3	6	1	2	2	2	3	5	0						1	3700	0	0	0	8.9	91	168	40.8571
1988	4	1	1	2	2	2	3	5	0						1	3000	0	0	1	10.1	74	154	40.8571
1992	2	4	1	2	2	2	3	5	0						1	3500	0	0	0	10.6	59	157	40.8571
1993	3	6	1	2	2	2	3	5	0						2	3000	0	0	0	11.5	61	161	40.8571
1995	2	6	4	2	2	2	3	5	0						2	3000	1	0	0	18	51.5	154	40.8571
1996	3	6	1	2	2	2	3	5	0						2	3000	0	0	0	12.3	45	151	40.8571
1991	4	2	1	2	2	2	3	5	0						1	3500	0	0	0	12.9	68.6	161.5	40.8571
1994	3	6	4	2	2	2	3	5	0						2	3000	1	0	0	13.7	61.5	164	40.8571
1982	2	4	1	2	2	2	3	5	0						1	3000	0	0	1	11.6	61.5	153.5	40.8571
1994	3	2	1	2	2	2	3	5	0						2	3700	0	0	0	9.4	73.5	168	40.8571
1994	3	4	1	2	2	2	3	5	0						1	3000	0	0	0	14.3	72	156	40.8571
1989	4	1	1	1	2	2	3	5	0						1	4000	0	0	0	12.3	57.5	158	40.8571
1993	3	4	1	2	2	2	3	5	2	2	0	0			4	3500	0	0	0		61.3	155	40.8571
1990	3	4	1	2	2	2	3	2	1	0	0	0	0	0	1	3000	0	0	0	16.3	56	156	40.8571
1991	3	2	1	2	2	2	3	5	1	0	0	0	0	0	1	3700	0	0	0	8.5	67	154.5	40.8571
1990	2	4	1	2	2	2	3	5	1	0	0	0	0	0	2	3500	0	0	0	12.3	82	162	40.8571
1983	3	6	1	2	2	2	3	1	1	0	0	0	0	0	1	3500	0	0	0	21	69.5	156	40.8571
1992	2	6	1	2	2	2	3	5	1	0	0	0	0	0	1	3500	0	0	0	12.8	72.5	163	40.8571
1987	2	6	1	2	2	2	3	5	1	0	0	0	0	0	1	3500	1	0	0	12.8	43.5	156	40.8571
1987	3	1	1	2	2	2	3	5	1	0	0	0	0	0	1	3100	1	1	1		68	158	40.8571
1988	3	6	1	2	2	2	99	5	1	0	0	0	0	0	1	3600	0	0	0		59	156.5	40.8571
1989	2	6	1	2	2	2	3	5	1	0	0	0	0	0	2	3500	0	0	0		56	155	40.8571
1985	2	6	1	2	2	2	3	5	1	0	0	0	0	0	1	3200	0	0	0		47.5	152	40.8571
1976	2	6	1	2	2	2	3	5	1	0	0	0	0	0	2	3900	0	0	0	8.4	71	153	40.8571
1987	2	3	1	2	2	2	3	1	2	1	0	0	0	0	1	3100	1	0	0	8.1	60.3	154	40.8571
1992	2	4	1	2	2	2	3	5	1	0	0	0	0	1	1	3200	0	0	0	13.5	72	154	40.8571
1988	2	4	1	2	2	2	3	5	2	0	0	0	0	0	1	3500	0	0	0	14.4	55	158	40.8571
1986	2	2	1	2	2	2	3	5	2	0	0	0	0	0	1	3800	1	0	0	15.7	59	166	40.8571
1989	2	4	1	2	2	2	3	4	2	0	0	0	0	0	1	3200	1	0	0		86	152	40.8571
1980	2	6	1	2	2	2	3	5	2	0	0	0	0	0	1	3900	0	0	0		84.5	158.5	40.8571
1979	3	1	1	2	2	2	3	5	2	0	0	0	0	0	2	3000	0	0	0	9.3	65	164	40.8571
1976	2	4	1	2	2	1	3	3	2	0	0	0	0	0	2	3600	0	0	0	11.9	60	162	40.8571
1987	2	3	1	2	2	2	3	5	2	0	0	0	0	0	1	3000	1	0	0		41	147	40.8571
1982	2	4	1	2	2	2	3	5	3	0	0	0	0	0	1	3300	0	0	0		84	156	40.8571
1984	2	6	1	2	2	2	3	5	3	0	0	0	0	0	2	3000	0	0	0	9	62.6	153	40.8571
1985	2	4	1	2	2	2	3	5	5	0	0	0	0	0	1	3000	0	0	0	16	70	157	40.8571
1994	2	4	1	2	2	2	3	5	0						1	2000	1	0	1	12.3	52	165	41
1996	2	6	1	2	2	2	3	5	0						1	3700	0	0	0	14.2	60	150	41
1994	3	6	1	2	2	2	3	5	0						1	3400	0	0	0	11.5	52	154	41
1990	3	4	1	2	2	2	3	5	0						1	3000	0	0	0	14.4	61.8	160.5	41
1996	3	6	4	2	2	2	3	5	0						2	3300	0	0	0	15.1	46.5	152	41
1993	3	2	1	2	2	2	3	5	0						1	3800	1	0	0	12.5	48.1	155	41
1991	3	2	1	2	2	2	3	5	0						1	3500	0	0	0		68	168	41
1994	2	6	1	2	2	2	3	5	0						1	2500	0	0	1		52.5	158	41
1994	2	6	1	2	2	2	3	5	0						1	3000	0	0	1	9.7	58.5	153	41
1992	2	4	1	2	2	2	3	5	0						1	3200	0	0	1	13.2	50	162	41
1991	3	2	1	2	2	2	3	5	0						1	3700	0	0	0		76	158	41
1996	2	6	1	2	2	2	3	5	1	1	0	0	0	0	1	2000	0	0	0	11.4	54	160	41
1994	2	6	1	2	2	2	3	2	1	0	0	0	0	0	4	3200	0	0	1	16.4	46	148	41
1987	3	4	1	2	2	2	3	5	1	0	0	0	0	0	1	3000	0	0	0	10.8	65	164	41
1985	3	6	1	2	2	2	3	5	1	0	0	0	0	0	1	3500	0	0	0	11.8	57	159	41
1987	2	6	1	2	2	2	3	5	1	0	0	0	0	0	1	4000	0	0	0	15.6	61	151	41
1992	3	6	1	2	2	2	3	5	1	0	0	0	0	0	2	3000	0	0	0	11.4	44	149	41
1981	2	4	1	2	2	2	3	5	1	0	0	0	0	0	1	3200	0	0	1	10.3	59.5	162	41
1992	2	4	1	2	2	2	3	4	1	0	0	0	0	0	1	4200	0	0	1	15.1	63.8	156	41
1990	2	4	1	2	2	2	3	5	2	0	0	0	0	0	1	3200	1	1	0	13.1	71	156	41
1986	2	4	1	2	2	2	3	5	2	0	0	0	0	0	1	3300	0	0	0		77	146	41
1981	2	6	1	2	2	2		5	2	0	0	0	0	0	1	2800	0	0	0	7.8	82	168	41
1980	2	6	1	2	2	1	3	5	3	1	0	0	0	0	1	3000	0	0	0	13.7	45	148	41
1987	2	6	1	2	2	2	3	5	2	0	0	0	0	1	1	3400	0	0	0	9.1	66	164	41
1982	2	6	1	2	2	2	3	5	4	1	0	0	0	0	1	3500	0	0	0	16.6	73	162.3	41
1977	2	4	1	2	1	2	3	5	4	0	0	0	0	0	1	4000	1	0	0		90	167.5	41
1987	2	4	1	2	2	2	3	5	0						1	3500	0	0	0	11.5	81	163.5	41.1429
1991	3	6	1	2	2	2	3	5	0						2	3700	0	0	0		73	176	41.1429
1995	3	6	1	2	2	2	3	5	0						1	2200	0	0	0	11	64	160	41.1429
1992	3	6	1	2	2	2	3	5	0						1	3200	0	0	0	11.6	66	162	41.1429
1993	2	4	1	2	2	2	3	5	0						1	3500	0	0	0	8.2	59.8	162	41.1429
1992	3	6	1	2	2	2	3	5	0						1	2900	0	0	0	13.7	84.5	152	41.1429
1996	3	6	1	2	2	2	3	5	0						2	3500	0	0	0	12.6	63	160	41.1429
1991	3	2	4	2	2	2	3	5	0						1	3000	1	0	0	12.5	48.5	160.5	41.1429
1980	2	2	4	2	2	2	3	5	0						1	3500	1	0	0	15.3	69	164	41.1429
1989	3	2	1	2	2	2	3	5	0						1	3000	1	1	1	16.8	65	162	41.1429
1994	2	4	1	2	2	2	3	5	0						2	3500	0	0	0	11.3	60	157	41.1429
1994	3	6	1	2	2	2	3	2	0						1	3300	0	0	1	12.5	61.5	158	41.1429
1996	2	6	1	2	2	2	3	2	0						2	3500	0	0	0	16.2	51.5	154	41.1429
1995	2	3	1	2	2	2	3	5	1	0	0	1	0	0	1	3400	1	0	0	11.2	69	178	41.1429
1996	2	4	1	2	2	2	3	5	1	1	0	0	0	0	1	3500	0	0	1	9	53.5	157	41.1429
1986	2	4	1	2	2	2	3	5	1	0	0	0	0	0	1	3000	0	0	0	10.9	68	159	41.1429
1986	2	4	1	2	2	2	3	5	1	0	0	0	0	0	1	3300	1	0	0	10.5	56.5	150.5	41.1429
1987	3	6	1	2	2	2	3	5	1	0	0	0	0	0	1	3900	0	0	0	10.8	71	171	41.1429
1989	2	2	1	2	2	2	3	5	1	0	0	0	0	0	1	3600	0	0	0	73.8	71	168	41.1429
1986	2	4	1	2	2	2	3	5	1	0	0	0	0	0	1	3400	1	0	1	17.9	58	156	41.1429
1988	2	4	1	2	2	2	3	5	1	0	0	0	0	0	1	3000	1	0	0		61	158	41.1429
1991	2	4	1	2	2	2	3	5	1	0	0	0	0	0	1	4000	0	0	0	9.5	84	161	41.1429
1991	3	4	1	2	2	2	3	5	1	0	0	0	0	0	1	3250	1	0	0	9.9	56.2	154	41.1429
1986	2	6	1	2	2	2	3	4	1	0	0	0	0	0	1	3000	0	0	0	13.7	87	164	41.1429
1982	2	2	1	2	2	2	3	5	1	0	0	0	0	0	1	4000	1	0	0	11.5	54.1	157	41.1429
1982	2	4	1	2	2	2	3	5	2	0	0	0	0	0	1	3500	0	0	0	10.2	74	162	41.1429
1988	2	4	1	2	1	2	3	5	2	0	0	0	0	0	1	3200	1	0	1	9.4	52	150	41.1429
1992	2	4	1	2	1	2	3	5	2	0	0	0	0	0	2	3700	1	1	0	8.1	47.2	152	41.1429
1985	2	4	1	2	2	2	3	5	2	0	0	0	0	0	2	2900	1	1	1	13.5	67	152	41.1429
1981	2	4	1	2	2	2	3	2	2	0	0	0	0	0	1	4200	1	1	1	11.1	80	158	41.1429
1986	2	4	1	2	1	2	3	5	4	0	0	2	0	0	1	3000	0	0	0	9.2	55.5	163	41.1429
1985	2	6	1	2	1	2	3	2	3	1	0	0	0	0	1	3500	0	0	0		88	156	41.1429
1979	2	6	1	2	2	1	3	5	3	0	0	0	0	0	3	3000	0	1	0		56	148	41.1429
1977	2	4	1	2	2	2	3	5	4	1	0	0	0	0	3	3500	1	0	0		65	164	41.1429
1982	1	4	1	2	2	2	3	2	5	0	0	0	0	0	3	3000	1	1	0	12.3	70	154	41.1429
1994	2	6	1	2	2	2	3	5	0						1	3200	1	0	1	14.3	68	165	41.2857
1996	3	6	1	2	2	2	3	5	0						1	3000	1	0	0	11.4	55.8	154	41.2857
1991	3	2	1	2	2	2	3	5	0						1	3300	0	0	0		63.5	167	41.2857
1990	3	2	1	2	2	2	3	5	0						1	3400	0	0	0	7.9	47	158	41.2857
1996	2	6	4	2	2	2	3	5	0						2	3500	0	0	0	15.6	65	158	41.2857
1993	3	6	1	2	2	2	3	5	0						1	3000	0	0	0	11.5	46	146	41.2857
1996	3	4	1	2	2	2	3	5	0						1	3800	0	0	0	10.2	65.5	154.3	41.2857
1990	3	6	1	2	2	2	3	5	1	0	0	0	0	0	1	3900	0	0	0	7.3	74.2	164.5	41.2857
1990	3	6	1	2	2	2	3	5	1	0	0	0	0	0	1	3700	0	0	0	8.4	116	162	41.2857
1991	2	6	1	2	2	2	3	5	1	0	0	0	0	0	2	4000	0	0	0	11.7	90.3	158	41.2857
1989	3	6	1	2	2	2	3	5	1	0	0	0	0	0	1	3500	0	0	0	11.3	65.5	157.5	41.2857
1990	2	6	1	2	1	2	3	5	1	0	0	0	0	0	1	3000	1	1	0	10.6	50.6	153	41.2857
1983	4	1	1	2	2	2	3	5	1	0	0	0	0	0	1	3600	0	0	0	14.4	75	166	41.2857
1982	2	4	1	2	2	2	3	5	1	0	0	0	0	0	1	3000	0	0	0		69	169	41.2857
1986	2	4	1	2	2	2	3	5	2	0	0	0	0	0	1	3100	0	0	0		67.8	162	41.2857
1979	3	4	1	2	2	2	3	5	3	0	0	0	0	0	1	5000	1	1	1	8.5	106	153	41.2857
1984	2	6	1	2	2	2	3	5	4	0	0	0	0	0	3	3600	0	0	0	10.2	77	159	41.2857
1984	2	4	1	2	2	2	3	1	5	1	0	0	0	0	1	3000	0	1	1	13.5	57	162	41.2857
1996	3	6	1	2	2	2	3	5	0						2	3500	0	0	0	13.5	54	156	41.4286
1995	3	6	1	2	2	2	3	4	0						1	3900	0	0	0	12.6	52	155	41.4286
1995	3	6	1	2	2	2	3	5	0						1	2500	0	0	0	12.7	52	162	41.4286
1994	1	4	1	2	2	2	3	5	0						1	3400	0	0	0	10.9	58	156	41.4286
1995	2	6	1	2	2	2	3	5	0						1	3500	0	0	0	7.3	44	152	41.4286
1994	2	4	1	2	2	2	3	5	0						1	3300	0	0	0	12.6	50.5	158	41.4286
1993	3	6	1	2	2	2	3	5	0						1	3500	0	0	0	9.9	68.5	158	41.4286
1990	4	6	1	2	2	2	3	5	0						1	3800	0	0	0	9.3	73.8	166	41.4286
1989	2	3	1	2	2	2	3	5	1	0	0	0	0	0	1	3000	0	0	0	13.9	72.5	161	41.4286
1985	2	2	1	2	2	2	3	5	1	0	0	0	0	0	1	3400	0	0	0	12.1	62.5	155	41.4286
1995	1	6	1	2	2	2	3	5	1	0	0	0	0	0	1	3400	0	0	0	13.1	56	156	41.4286
1991	2	4	1	2	2	2	3	5	1	0	0	0	0	0	2	3200	1	0	0		82	171	41.4286
1990	2	3	1	2	2	2	3	2	1	0	0	0	0	0	1	2700	0	0	0		45	165	41.4286
1994	3	6	1	2	2	2	3	5	1	0	0	0	0	0	2	3000	0	0	0	11.2	46	151	41.4286
1988	2	6	1	2	2	2	3	5	2	0	0	0	0	0	1	3000	0	0	0		84	155	41.4286
1989	2	3	1	2	2	2	3	5	2	0	0	0	0	0	1	4200	1	0	0	11.4	51	150	41.4286
1976	2	6	1	2	2	2	3	5	4	0	0	0	0	0	1	3400	0	0	0	9.1	56.5	156	41.4286
1986	2	4	1	2	2	2	3	5	0						1	3000	0	0	0	13.4	70	168	41.5714
1990	3	2	4	2	2	2	3	5	0						2	2800	1	0	0	7.7	55	160	41.5714
1988	4	2	1	2	2	2	3	5	2	2	0	0	0	0	1	3500	0	0	0	12.4	61	154	41.5714
1993	2	4	4	2	2	2	3	5	1	0	0	0	0	0	1	3500	0	0	0		79	149	41.5714
1996	2	6	4	2	2	2	3	5	1	0	0	0	0	0	2	3300	1	0	1		49.5	158	41.5714
1985	2	4	1	2	2	2	3	5	2	0	0	1	0	0	1	3000	0	0	0	13.2	56.8	154	41.5714
1993	3	4	1	2	2	2	3	5	1	0	0	0	0	1	1	3500	0	0	0	9.1	67	163.5	41.5714
1982	2	4	1	2	2	2	3	5	2	0	0	0	0	0	2	5000	0	0	0		58.5	149	41.5714
1983	3	4	1	2	2	2	3	5	2	0	0	0	0	0	1	3500	0	0	0		93	162.5	41.5714
1981	2	4	1	2	2	2	3	5	4	2	0	0	0	0	3	3300	0	0	0	12.4	62	159	41.5714
1976	3	6	1	2	2	2	3	5	3	0	0	0	0	0	1	3800	0	0	0	11.5	87	164	41.5714
1979	2	4	1	2	2	2	3	5	4	0	0	0	0	0	1	3100	0	0	1	15.4	78.5	155	41.5714
1995	3	6	4	2	2	2	3	5	0						2	3400	0	0	0	9.1	52	153	41.7143
1988	3	6	1	2	2	2	3	5	0						1	3500	0	0	0	12	68	156	41.7143
1995	3	6	4	2	2	2	3	1	0						3	2800	0	0	1	11.3	78.5	153	41.7143
1992	3	4	1	2	2	2	3	5	0						1	3400	0	0	0	9.5	48	153	41.7143
1985	3	4	4	2	2	2	3	2	0						2	3100	1	0	0	20.3	58	162	41.7143
1987	2	4	4	2	2	2	3	5	0						1	3000	0	0	0		74.5	161	41.7143
1996	3	6	1	2	2	2	3	5	0						2	3000	0	0	0	11.8	60	156	41.7143
1991	2	6	1	2	2	2	3	5	1	0	1	0	0	0	1	3500	0	0	0		64	164	41.7143
1990	2	4	1	2	2	2	3	5	1	0	0	0	0	0	1	3000	0	0	0		46.6	153	41.7143
1984	2	4	1	2	2	2	3	5	2	0	0	0	0		1	3300	0	0	0	10.4	68	156	41.7143
1984	3	4	1	2	2	2	3	5	2	0	0	0	0	0	1	3300	0	0	0	10.7	64	161	41.7143
1985	2	4	1	2	2	2	3	5	2	0	0	0	0	0	1	3000	0	0	0	15.1	62	154	41.7143
1983	2	6	1	2	1	2	3	5	2	0	0	0	0	0	1	3500	0	0	0	18.8	87	158	41.7143
1976	2	2	1	2	2	2	3	5	3	0	0	0	0	0	1	3100	0	0	0	11.4	63	153	41.7143
1979	3	4	1	2	2	2	3	5	0						1	3500	0	0	1		72	171	41.8571
1981	4	1	1	2	2	2	3	5	0						1	3000	0	0	0		69	161	41.8571
1992	3	2	1	2	2	2	3	5	0						1	3200	0	0	0	14.3	66.4	165	41.8571
1995	2	3	1	2	2	2	3	5	2	2	0	0	0	0	1	2900	0	0	0	9.4	60	152	41.8571
1990	2	6	1	2	2	2	3	5	1	0	0	0	0	0	1	3000	0	0	0	15.7	99.5	154	41.8571
1985	2	4	1	2	2	2	3	5	2	1	0	0	0	0	1	4200	1	0	0	10.3	68	171	41.8571
1987	1	6	1	2	1	2	3	5	2	1	0	0	0	0	1	3500	1	0	0		62	152	41.8571
1984	2	6	1	2	2	2	3	5	2	0	0	0	0	0	1	3200	0	0	0	10	70	160	41.8571
1983	2	4	1	2	2	2	3	5	3	0	0	0	0	0	1	3000	0	0	0	13	68	159	41.8571
1982	2	6	1	2	2	2	3	5	4	1	0	0	0	0	1	2400	0	0	0	17.6	72	155	41.8571
1993	4	6	4	2	2	2	3	5	0						2	3800	0	0	0	14.8	46.5	149	42
1986	2	4	4	2	2	2	3	5	2	1	0	0	0	0	1	3000	1	0	0	12.8	73	157	42
1996	2	4	1	2	2	2	3	5	0						1	3500	0	0	0	13.5	72	151	42.1429
1992	3	4	1	2	2	2	3	5	1	0	0	0	0	0	1	3000	1	0	0	9	48	153	42.1429
1984	3	4	1	2	2	2	3	5	1	0	0	0	0	0	1	3000	0	0	0	12.5	75	155	42.1429
1988	2	4	1	2	2	2	3	5	1	0	0	0	0	0	1	4000	0	0	0	14	56.5	156	42.1429
1992	2	3	1	2	2	2	3	5	2	1	0	0	0	0	1	3400	1	0	0	9.3	49.3	152.5	42.1429
1974	2	4	1	2	2	2	3	5	2	0	0	0	0	0	1	3100	0	0	0		57	150	42.1429
1991	3	6	1	2	2	2	3	5	0						1	3500	0	0	0	12.8	46	155	42.2857
1992	3	4	1	2	1	2	3	1	1	1	0	0	0	0	1	3500	1	0	0		68.7	160	42.2857
1987	3	4	1	2	2	2	3	5	1	0	0	0	0	0	1	3000	1	0	0	12	54.5	156.5	42.2857
1994	2	4	1	2	2	2	3	5	1	0	0	0	0	0	1	3500	0	0	0	11.5	70	162	42.2857
1986	2	4	1	2	2	2	3	5	2	0	0	0	0	0	1	3300	0	0	0	9.4	46.8	150	42.2857
1986	2	6	1	2	2	2	3	5	3	1	0	0	0	0	2	4350	0	0	0	9.8	74.5	152.5	42.2857
1987	3	6	1	2	2	2	3	5	0						1	2500	1	0	1	13.5	58.4	152	42.4286
1981	4	1	1	2	2	2	3	5	0						1	3100	0	0	0	7.2	58	158	42.4286
1991	2	6	1	2	2	2	3	5	2	1	0	0	0	0	1	3300	1	0	0	13.2	51.8	152	42.4286
1987	3	2	1	2	2	2	3	5	0						1	3600	0	0	0	11.9	55.5	160	42.5714
1995	3	6	1	2	2	2	3	5	0						2	2700	1	1	1	12.1	56.3	156	42.5714
1993	3	6	4	2	2	2	3	5	0						1	3300	0	0	0	8.7	67	156	42.5714
1990	2	4	1	2	2	2	3	2	0						1	3600	0	0	0	11.2	65	162	42.5714
1992	2	4	1	2	2	2	3	5	1	0	0	0	0	0	1	4000	0	0	0	8.5	60	162	42.5714
1981	2	6	1	2	2	2	3		2	0	0	0	0	0	1	3000	1	0	0		50	155	42.7143
1991	2	6	1	2	2	2	3	5	2	0	0	0	0	0	1	4450	0	0	0	12.6	70	166.5	42.8571
1988	2	4	4	2	2	2	3	5	0						1	2800	0	0	0	12.4	58	154	43
1991	3	6	1	2	2	2	3	5	0						1	3500	0	0	0		52	162	43
1994	3	4	4	2	2	2	3	5	0						2	3700	0	0	0	11	65.5	158	43
1996	2	4	1	2	2	2	3	5	0						1	2500	0	0	0		78.5	146	43
1995	2	4	1	2	2	2	3	5	0						1	2500	1	0	0		59.5	152	43
1995	3	5	1	2	2	2	3	2	0						1	3500	0	0	0	15.7	59	160	43.1429
1978	3	6	1	2	2	2	3	5	5	0	0	0	0	0	1	3400	0	0	0	12.5	84	168	43.1429
1995	2	3	1	2	2	2	3	5	0						1	3000	0	0	0	9.9	66.2	158	43.4286
1986	3	6	1	2	2	2	3	5	2	0	0	0	0	0	1	3500	0	0	0	15.8	63.5	161	43.4286
1994	2	6	1	2	2	2	3	5	0						1	2400	0	0	0	10.3	50.5	153	43.8571
1977	2	2	1	2	2	2	3	5	4	0	1	0	0	0	2	2400	0	0	0		61.5	158	43.8571
1987	2	4	1	2	2	2	3	5	2	0	0	0	0	0	2	3000	1	0	0		54.5	156	44
1994	3	6	1	2	2	2	3	5	0						1	3000	1	0	1	9	49.6	160.5	44.1429
1990	3	2	1	2	2	2	3	2	1	0	0	0	0	0	3	3700	0	0	0		74.3	163	44.1429
1977	2	4	1	2	2	2	3	5	2	0	0	0		0	1	3000	0	0	0	14	70	158	44.1429
1996	3	6	1	2	2	2	3	5	0						1	2500	0	0	0		52	155	44.4286
1982	2	4	1	2	1	2	3	5	2	1	1	0	0	0	2	3000	1	0	1		58	154	44.4286
1990	3	2	1	2	2	2	3	5	1	1	0	0	0	0	2	2600	1	0	0	11.3	61	160	44.5714
1988	2	6	1	2	1	2	3	5	2	2	0	0	0	0	1	3000	0	0	1	8.8	70.5	156.5	45.2857
1990	2	4	1	2	2	2	3	2	3	2	0	0	0	0	1	3000	1	0	0	14.9	71.5	164.5	45.4286
