# Supplementary material for: Intimate partner violence during pregnancy and its association with preterm birth and low birth weight in Tanzania: A prospective cohort study
Source: PLoS One. 2017 Feb 24;12(2):e0172540. doi: 10.1371/journal.pone.0172540 (PMC5325295; doi:10.1371/journal.pone.0172540)
Supplement: S4 File — (XLS) [file pone.0172540.s004.xls]

## Sheet: Sheet1
Variable	Label	coding
N101YRBORN	year of birth
N109ALEVED	education level	1=never attended school, 2=primary, 3=secondary, 4=above secondary
N110AOCCUP	occupation	1=government employee, 2=private company employee, 3=farmer, 4=bussiness, 5=student, 6=unemployed
N112RELATI	marrital status	1=married and living together, 2=married but living apart, 3= not married, 4=have regular partner but living apart
N2031DIAGN	Diabetes	1=yes, 2=no
N2032DIAGN	hypertension	1=yes, 2=no
N2035DIAGN	HIV/AIDS	1=yes, 2=no
N209SMOKEA	smoking	1=daily, 2=occasionally, 3=not at all
N212ALCOHO	any alcohol intake	1=every day, 2=once to twice a week, 3=1 to 3 times a month, 4=less than a month, 5=never
N302ATOTAL	parity
N303AMISCA	previous miscariage
N303BSTILL	previous stillbirth
N303CABORT	previous abortion
N305PRETER	previous preterm birth
N307BABY2	previous lowbirth weight delivery
N310CURRPR	Pregnancy planned?
N104CHILDW	birth weight in grams
ANYEMOTIONALVIOLENCE	emotional violence	0=no, 1=yes
PHYSICALVIOLPREGNANCY	physical violence	0=no, 1=yes
SEXUALVIOLPREF	sexual violence	0=no, 1=yes
n2hbestima	hemoglobin
n4weightkg	weight in Kg
n5heightme	height in M
GAWEEKSBYDAYS	Gestation at delivery in weeks
